# Supplementary material for: Oxonium (dihydrogen 1-amino­ethane-1,1-diyldiphospho­nato-κ2 N,O)[hydrogen (1-amino-1-phosphono­ethyl)phospho­nato-κ2 N,O]palladium(II) trihydrate
Source: Acta Crystallogr Sect E Struct Rep Online. 2010 Jan 16;66(Pt 2):m170–1. doi: 10.1107/S1600536810000930 (PMC2979892; doi:10.1107/S1600536810000930)
Supplement: Supplementary file 1 [file e-66-0m170-sup1.cif]

##############################################################################
###                                                                        ###
###        Electronic paper (Acta Crystallographica Section E)             ###
###                                                                        ###
##############################################################################
#                                                                            #
# This CIF contains the data in a paper accepted for publication in Acta     #
# Crystallographica Section E. It conforms to the requirements of Notes      #
# for Authors for Section E, and has been peer reviewed under the auspices   #
# of the IUCr Commission on Journals.                                        #
#                                                                            #
# Full details of the Crystallographic Information File format               #
# are given in the paper "The Crystallographic Information File (CIF):       #
# a New Standard Archive File for Crystallography" by S. R. Hall, F. H.      #
# Allen and I. D. Brown [Acta Cryst. (1991), A47, 655-685].                  #
#                                                                            #
# The current version of the core CIF dictionary is obtainable from          #
# ftp://ftp.iucr.org/pub/cif_core.dic. The current version number is 2.4.    #
#                                                                            #
# Software is freely available for graphical display of the structure(s) in  #
# this CIF.  For information consult the CIF home page http://www.iucr.org/  #
# cif/home.html                                                              #
#                                                                            #
# This file may be used for bona fide research purposes within the           #
# scientific community so long as proper attribution is given to the journal # 
# article from which it was obtained.                                        #
#                                                                            #
##############################################################################
                                             
data_I
_audit_creation_method     SHELXL97
_chemical_name_systematic
;
Oxonium (dihydrogen
1-aminoethane-1,1-diyldiphosphonato-\k^2^<i>N</i>,<i>O</i>)[hydrogen
(1-amino-1-phosphonoethyl)phosphonato-\k^2^<i>N</i>,<i>O</i>]palladium(II)
trihydrate
;
_chemical_name_common     ?
_chemical_formula_moiety     'H3 O + , C4 H15 N2 O12 P4 Pd - , 3H2 O'
_chemical_formula_sum     'C4 H24 N2 O16 P4 Pd'
_chemical_formula_iupac
                           '(H3 O) [Pd (C2 H7 N O6 P2) (C2 H8 N O6 P2)] , 3H2 O'
_chemical_formula_weight     586.53
_chemical_melting_point     542
_symmetry_cell_setting     orthorhombic
_symmetry_space_group_name_H-M     'P c a 21'
_symmetry_space_group_name_hall     'P 2c -2ac'
loop_
    _symmetry_equiv_pos_as_xyz
    'x, y, z'
    '-x, -y, z+1/2'
    'x+1/2, -y, z'
    '-x+1/2, y, z+1/2'
_cell_length_a     9.9412(2)
_cell_length_b     9.0941(2)
_cell_length_c     19.9004(3)
_cell_angle_alpha     90.00
_cell_angle_beta     90.00
_cell_angle_gamma     90.00
_cell_volume     1799.12(6)
_cell_formula_units_Z     4
_cell_measurement_reflns_used     9199
_cell_measurement_theta_min     3.03
_cell_measurement_theta_max     30.67
_cell_measurement_temperature     100(2)
_exptl_crystal_description     prism
_exptl_crystal_colour     yellow
_exptl_crystal_size_max     0.48
_exptl_crystal_size_mid     0.29
_exptl_crystal_size_min     0.14
_exptl_crystal_density_diffrn     2.165
_exptl_crystal_density_meas     ?
_exptl_crystal_density_method     'not measured'
_exptl_crystal_F_000     1184
_exptl_absorpt_coefficient_mu     1.472
_exptl_absorpt_correction_type     multi-scan
_exptl_absorpt_process_details     '(SADABS; Bruker, 2005)'
_exptl_absorpt_correction_T_min     0.5360
_exptl_absorpt_correction_T_max     0.8227
_diffrn_ambient_temperature     100(2)
_diffrn_radiation_type     MoK\a
_diffrn_radiation_wavelength     0.71073
_diffrn_radiation_source     'fine-focus sealed tube'
_diffrn_radiation_monochromator     graphite
_diffrn_measurement_device_type     'Bruker APEXII CCD'
_diffrn_measurement_method     '\f and \w scans'
_diffrn_detector_area_resol_mean     8.26
_diffrn_reflns_number     53680
_diffrn_reflns_av_R_equivalents     0.0274
_diffrn_reflns_av_sigmaI/netI     0.0129
_diffrn_reflns_theta_min     2.05
_diffrn_reflns_theta_max     30.74
_diffrn_reflns_theta_full     30.74
_diffrn_measured_fraction_theta_max     0.992
_diffrn_measured_fraction_theta_full     0.992
_diffrn_reflns_limit_h_min     -14
_diffrn_reflns_limit_h_max     14
_diffrn_reflns_limit_k_min     -13
_diffrn_reflns_limit_k_max     13
_diffrn_reflns_limit_l_min     -28
_diffrn_reflns_limit_l_max     28
_refine_special_details
;
Refinement of <i>F</i>^2^ against ALL reflections. The weighted <i>R</i>-factor
<i>wR</i> and goodness of fit <i>S</i> are based on <i>F</i>^2^, conventional
<i>R</i>-factors <i>R</i> are based on <i>F</i>, with <i>F</i> set to zero for
negative <i>F</i>^2^. The threshold expression of <i>F</i>^2^ >
\s(<i>F</i>^2^) is used only for calculating <i>R</i>-factors(gt) <i>etc</i>.
and is not relevant to the choice of reflections for refinement.
<i>R</i>-factors based on <i>F</i>^2^ are statistically about twice as large
as those based on <i>F</i>, and <i>R</i>- factors based on ALL data will be
even larger.
;
_reflns_number_total     5568
_reflns_number_gt     5545
_reflns_threshold_expression     I>2\s(I)
_refine_ls_structure_factor_coef     Fsqd
_refine_ls_matrix_type     full
_refine_ls_R_factor_all     0.0146
_refine_ls_R_factor_gt     0.0145
_refine_ls_wR_factor_gt     0.0407
_refine_ls_wR_factor_ref     0.0407
_refine_ls_goodness_of_fit_ref     1.091
_refine_ls_restrained_S_all     1.092
_refine_ls_number_reflns     5568
_refine_ls_number_parameters     301
_refine_ls_number_restraints     6
_refine_ls_hydrogen_treatment     mixed
_refine_ls_weighting_scheme     calc
_refine_ls_weighting_details
       'calc w = 1/[\s^2^(Fo^2^)+(0.0254P)^2^+0.6821P] where P=(Fo^2^+2Fc^2^)/3'
_atom_sites_solution_hydrogens     geom
_atom_sites_solution_primary     direct
_atom_sites_solution_secondary     difmap
_refine_ls_shift/su_max     0.001
_refine_ls_shift/su_mean     0.000
_refine_diff_density_max     0.797
_refine_diff_density_min     -0.607
_refine_ls_extinction_method     none
_refine_ls_extinction_coef     ?
_refine_ls_abs_structure_details
                      'racemic twin (Flack, 1983), with how many Friedel pairs?'
_refine_ls_abs_structure_Flack     0.362(11)
loop_
    _atom_type_symbol
    _atom_type_description
    _atom_type_scat_dispersion_real
    _atom_type_scat_dispersion_imag
    _atom_type_scat_source
    'C' 'C' 0.0033 0.0016
                         'International Tables Vol C Tables 4.2.6.8 and 6.1.1.4'
    'H' 'H' 0.0000 0.0000
                         'International Tables Vol C Tables 4.2.6.8 and 6.1.1.4'
    'N' 'N' 0.0061 0.0033
                         'International Tables Vol C Tables 4.2.6.8 and 6.1.1.4'
    'O' 'O' 0.0106 0.0060
                         'International Tables Vol C Tables 4.2.6.8 and 6.1.1.4'
    'P' 'P' 0.1023 0.0942
                         'International Tables Vol C Tables 4.2.6.8 and 6.1.1.4'
    'Pd' 'Pd' -0.9988 1.0072
                         'International Tables Vol C Tables 4.2.6.8 and 6.1.1.4'
_computing_data_collection     'APEX2 (Bruker, 2005)'
_computing_cell_refinement     'SAINT (Bruker, 2005)'
_computing_data_reduction     'SAINT (Bruker, 2005)'
_computing_structure_solution     'SHELXS97 (Sheldrick, 2008)'
_computing_structure_refinement     'SHELXL97 (Sheldrick, 2008)'
_computing_molecular_graphics     'SHELXTL (Sheldrick, 2008)'
_computing_publication_material     'publCIF (Westrip, 2010)'
loop_
    _atom_site_type_symbol
    _atom_site_label
    _atom_site_fract_x
    _atom_site_fract_y
    _atom_site_fract_z
    _atom_site_U_iso_or_equiv
    _atom_site_adp_type
    _atom_site_calc_flag
    _atom_site_refinement_flags
    _atom_site_occupancy
    _atom_site_disorder_assembly
    _atom_site_disorder_group
    Pd Pd1 0.277544(8) 0.490311(10) 0.552262(8) 0.00533(3) Uani d . 1 . .
    P P1 0.18198(3) 0.27187(4) 0.450244(18) 0.00635(6) Uani d . 1 . .
    P P2 0.45406(3) 0.13836(4) 0.414989(18) 0.00657(6) Uani d . 1 . .
    P P3 0.18727(3) 0.72538(4) 0.648914(17) 0.00648(6) Uani d . 1 . .
    P P4 0.46193(3) 0.80633(4) 0.704329(19) 0.00694(6) Uani d . 1 . .
    C C1 0.36318(13) 0.30710(15) 0.43864(7) 0.0064(2) Uani d . 1 . .
    C C2 0.37971(15) 0.42927(16) 0.38612(7) 0.0101(2) Uani d . 1 . .
    H H2A 0.3247 0.5142 0.3990 0.015 Uiso calc R 1 . .
    H H2B 0.3506 0.3930 0.3421 0.015 Uiso calc R 1 . .
    H H2C 0.4744 0.4587 0.3838 0.015 Uiso calc R 1 . .
    C C3 0.35636(14) 0.65907(15) 0.67191(7) 0.0068(2) Uani d . 1 . .
    C C4 0.34278(15) 0.53574(17) 0.72415(7) 0.0107(2) Uani d . 1 . .
    H H4A 0.2757 0.4642 0.7088 0.016 Uiso calc R 1 . .
    H H4B 0.3142 0.5777 0.7672 0.016 Uiso calc R 1 . .
    H H4C 0.4298 0.4866 0.7298 0.016 Uiso calc R 1 . .
    N N1 0.41461(12) 0.36316(14) 0.50470(6) 0.0071(2) Uani d . 1 . .
    H H11N 0.488(2) 0.403(3) 0.4966(12) 0.009 Uiso d . 1 . .
    H H12N 0.429(2) 0.295(3) 0.5263(11) 0.009 Uiso d . 1 . .
    N N2 0.41624(12) 0.59683(14) 0.60867(6) 0.0071(2) Uani d . 1 . .
    H H21N 0.487(2) 0.545(3) 0.6173(12) 0.009 Uiso d . 1 . .
    H H22N 0.447(2) 0.661(3) 0.5861(11) 0.009 Uiso d . 1 . .
    O O1 0.13407(10) 0.40368(12) 0.49205(5) 0.00857(18) Uani d . 1 . .
    O O2 0.17592(11) 0.13034(12) 0.49408(6) 0.0109(2) Uani d D 1 . .
    H H2O 0.121(2) 0.072(2) 0.4877(12) 0.016 Uiso d D 1 . .
    O O3 0.11271(12) 0.25861(13) 0.38397(6) 0.0100(2) Uani d . 1 . .
    O O4 0.59246(11) 0.19312(13) 0.38559(6) 0.0108(2) Uani d . 1 . .
    H H4O 0.595(2) 0.180(3) 0.3495(13) 0.016 Uiso d . 1 . .
    O O5 0.37046(11) 0.06419(12) 0.36199(5) 0.01071(19) Uani d . 1 . .
    H H133 0.379(2) -0.084(3) 0.3421(12) 0.016 Uiso d . 1 . .
    O O6 0.48312(10) 0.05260(13) 0.47795(6) 0.00955(19) Uani d . 1 . .
    O O7 0.13394(10) 0.60237(12) 0.60317(5) 0.00854(19) Uani d . 1 . .
    O O8 0.20867(11) 0.86805(13) 0.60679(6) 0.0109(2) Uani d D 1 . .
    H H8O 0.238(2) 0.846(3) 0.5705(9) 0.016 Uiso d D 1 . .
    O O9 0.10146(11) 0.75447(13) 0.70822(6) 0.0119(2) Uani d . 1 . .
    O O10 0.50545(12) 0.90097(12) 0.64312(6) 0.01182(19) Uani d . 1 . .
    H H10O 0.470(3) 0.982(3) 0.6345(16) 0.018 Uiso d . 1 . .
    O O11 0.38539(11) 0.88643(13) 0.75747(5) 0.01041(19) Uani d . 1 . .
    O O12 0.58885(11) 0.72475(14) 0.72731(6) 0.0118(2) Uani d D 1 . .
    H H12O 0.649(2) 0.778(3) 0.7377(12) 0.018 Uiso d D 1 . .
    O O13 0.38258(11) -0.19735(12) 0.33187(5) 0.00984(19) Uani d . 1 . .
    H H131 0.447(3) -0.227(3) 0.3520(13) 0.015 Uiso d . 1 . .
    H H132 0.382(2) -0.212(3) 0.2878(12) 0.015 Uiso d . 1 . .
    O O14 0.80746(11) 0.83022(13) 0.75959(5) 0.01002(18) Uani d D 1 . .
    H H141 0.813(2) 0.801(2) 0.7968(9) 0.015 Uiso d D 1 . .
    H H142 0.822(3) 0.917(3) 0.7586(12) 0.015 Uiso d . 1 . .
    O O15 0.30815(12) 0.81984(13) 0.49016(6) 0.0136(2) Uani d D 1 . .
    H H151 0.257(3) 0.820(3) 0.4577(13) 0.020 Uiso d . 1 . .
    H H152 0.356(2) 0.888(2) 0.4850(13) 0.020 Uiso d D 1 . .
    O O16 0.37176(13) 0.14546(13) 0.62029(6) 0.0138(2) Uani d . 1 . .
    H H161 0.376(3) 0.179(3) 0.6551(13) 0.021 Uiso d . 1 . .
    H H162 0.287(3) 0.126(3) 0.6135(13) 0.021 Uiso d . 1 . .
loop_
    _atom_site_aniso_label
    _atom_site_aniso_U_11
    _atom_site_aniso_U_22
    _atom_site_aniso_U_33
    _atom_site_aniso_U_12
    _atom_site_aniso_U_13
    _atom_site_aniso_U_23
    Pd1 0.00476(4) 0.00531(4) 0.00592(4) 0.00017(3) -0.00038(4) -0.00138(4)
    P1 0.00546(15) 0.00627(15) 0.00734(15) 0.00002(11) -0.00077(11) -0.00155(12)
    P2 0.00633(13) 0.00681(15) 0.00657(14) 0.00094(11) -0.00007(11) -0.00088(12)
    P3 0.00557(14) 0.00721(15) 0.00667(15) 0.00051(11) 0.00001(11) -0.00196(12)
    P4 0.00715(14) 0.00637(15) 0.00732(14) -0.00025(11) -0.00118(11)
                                                                    -0.00102(12)
    C1 0.0067(5) 0.0059(5) 0.0066(5) -0.0002(4) -0.0007(4) -0.0005(4)
    C2 0.0112(6) 0.0077(6) 0.0114(6) 0.0000(5) 0.0000(5) 0.0017(5)
    C3 0.0083(5) 0.0057(5) 0.0064(5) 0.0000(4) -0.0004(4) -0.0008(4)
    C4 0.0113(6) 0.0111(6) 0.0098(6) -0.0008(5) -0.0014(5) 0.0030(5)
    N1 0.0056(5) 0.0080(5) 0.0078(5) 0.0005(4) -0.0012(4) -0.0016(4)
    N2 0.0063(5) 0.0073(5) 0.0077(5) -0.0007(4) 0.0001(4) -0.0017(4)
    O1 0.0051(4) 0.0104(5) 0.0102(4) 0.0008(3) -0.0014(3) -0.0049(4)
    O2 0.0090(4) 0.0095(5) 0.0141(5) -0.0031(4) -0.0020(4) 0.0026(4)
    O3 0.0075(4) 0.0135(5) 0.0092(5) 0.0005(4) -0.0027(3) -0.0034(4)
    O4 0.0082(4) 0.0152(5) 0.0089(5) -0.0004(4) 0.0031(3) -0.0006(4)
    O5 0.0125(5) 0.0090(5) 0.0106(5) 0.0019(4) -0.0032(4) -0.0029(4)
    O6 0.0101(5) 0.0085(5) 0.0101(5) 0.0021(4) -0.0002(3) 0.0009(4)
    O7 0.0063(4) 0.0100(5) 0.0093(5) 0.0008(3) -0.0003(3) -0.0042(4)
    O8 0.0127(5) 0.0082(5) 0.0119(5) 0.0009(3) -0.0006(4) 0.0011(4)
    O9 0.0088(4) 0.0175(5) 0.0094(5) 0.0016(4) 0.0021(4) -0.0047(4)
    O10 0.0136(5) 0.0086(5) 0.0133(5) -0.0024(4) 0.0032(4) 0.0017(4)
    O11 0.0127(5) 0.0089(5) 0.0096(4) 0.0021(4) -0.0006(4) -0.0024(4)
    O12 0.0089(5) 0.0097(5) 0.0167(5) 0.0004(4) -0.0051(4) -0.0018(4)
    O13 0.0093(4) 0.0108(5) 0.0094(5) 0.0009(4) -0.0020(4) -0.0014(4)
    O14 0.0100(4) 0.0101(5) 0.0099(5) -0.0014(4) -0.0005(4) 0.0007(4)
    O15 0.0148(5) 0.0129(5) 0.0131(5) -0.0017(4) 0.0014(4) 0.0033(4)
    O16 0.0180(5) 0.0133(5) 0.0101(5) -0.0017(4) -0.0008(4) -0.0002(4)
_geom_special_details
;
All e.s.d.'s (except the e.s.d. in the dihedral angle between two l.s. planes)
are estimated using the full covariance matrix. The cell e.s.d.'s are taken
into account individually in the estimation of e.s.d.'s in distances, angles
and torsion angles; correlations between e.s.d.'s in cell parameters are only
used when they are defined by crystal symmetry. An approximate (isotropic)
treatment of cell e.s.d.'s is used for estimating e.s.d.'s involving l.s.
planes.
;
loop_
    _geom_bond_atom_site_label_1
    _geom_bond_atom_site_label_2
    _geom_bond_site_symmetry_2
    _geom_bond_distance
    _geom_bond_publ_flag
    Pd1 N1 . 2.0223(12) ?
    Pd1 O1 . 2.0226(10) ?
    Pd1 N2 . 2.0247(12) ?
    Pd1 O7 . 2.0256(10) ?
    P1 O3 . 1.4926(12) ?
    P1 O1 . 1.5349(11) ?
    P1 O2 . 1.5560(12) ?
    P1 C1 . 1.8442(14) ?
    P2 O5 . 1.5027(11) ?
    P2 O6 . 1.5039(12) ?
    P2 O4 . 1.5759(11) ?
    P2 C1 . 1.8418(14) ?
    P3 O9 . 1.4801(12) ?
    P3 O7 . 1.5366(11) ?
    P3 O8 . 1.5593(12) ?
    P3 C3 . 1.8435(14) ?
    P4 O11 . 1.4926(11) ?
    P4 O12 . 1.5335(12) ?
    P4 O10 . 1.5530(12) ?
    P4 C3 . 1.8196(14) ?
    C1 N1 . 1.4998(18) ?
    C1 C2 . 1.5342(19) ?
    C2 H2A . 0.9800 ?
    C2 H2B . 0.9800 ?
    C2 H2C . 0.9800 ?
    C3 N2 . 1.5028(18) ?
    C3 C4 . 1.535(2) ?
    C4 H4A . 0.9800 ?
    C4 H4B . 0.9800 ?
    C4 H4C . 0.9800 ?
    N1 H11N . 0.83(2) ?
    N1 H12N . 0.77(2) ?
    N2 H21N . 0.86(2) ?
    N2 H22N . 0.80(2) ?
    O2 H2O . 0.774(16) ?
    O4 H4O . 0.73(3) ?
    O5 H133 . 1.40(3) ?
    O8 H8O . 0.805(16) ?
    O10 H10O . 0.83(3) ?
    O12 H12O . 0.791(17) ?
    O13 H133 . 1.06(2) ?
    O13 H131 . 0.80(3) ?
    O13 H132 . 0.89(2) ?
    O14 H141 . 0.788(16) ?
    O14 H142 . 0.80(3) ?
    O15 H151 . 0.82(3) ?
    O15 H152 . 0.785(16) ?
    O16 H161 . 0.76(3) ?
    O16 H162 . 0.87(3) ?
loop_
    _geom_angle_atom_site_label_1
    _geom_angle_atom_site_label_2
    _geom_angle_atom_site_label_3
    _geom_angle_site_symmetry_1
    _geom_angle_site_symmetry_3
    _geom_angle
    _geom_angle_publ_flag
    N1 Pd1 O1 . . 88.58(5) ?
    N1 Pd1 N2 . . 94.26(5) ?
    O1 Pd1 N2 . . 174.28(5) ?
    N1 Pd1 O7 . . 175.31(5) ?
    O1 Pd1 O7 . . 89.73(4) ?
    N2 Pd1 O7 . . 87.82(5) ?
    O3 P1 O1 . . 113.50(6) ?
    O3 P1 O2 . . 114.25(7) ?
    O1 P1 O2 . . 109.28(6) ?
    O3 P1 C1 . . 110.74(6) ?
    O1 P1 C1 . . 103.61(6) ?
    O2 P1 C1 . . 104.58(6) ?
    O5 P2 O6 . . 117.27(7) ?
    O5 P2 O4 . . 111.35(7) ?
    O6 P2 O4 . . 107.79(6) ?
    O5 P2 C1 . . 106.38(6) ?
    O6 P2 C1 . . 108.26(6) ?
    O4 P2 C1 . . 105.06(6) ?
    O9 P3 O7 . . 113.81(6) ?
    O9 P3 O8 . . 111.01(7) ?
    O7 P3 O8 . . 109.53(6) ?
    O9 P3 C3 . . 112.71(6) ?
    O7 P3 C3 . . 102.92(6) ?
    O8 P3 C3 . . 106.34(6) ?
    O11 P4 O12 . . 116.37(6) ?
    O11 P4 O10 . . 115.30(7) ?
    O12 P4 O10 . . 105.83(7) ?
    O11 P4 C3 . . 108.45(7) ?
    O12 P4 C3 . . 102.96(7) ?
    O10 P4 C3 . . 106.88(6) ?
    N1 C1 C2 . . 108.33(11) ?
    N1 C1 P2 . . 109.88(9) ?
    C2 C1 P2 . . 112.13(9) ?
    N1 C1 P1 . . 106.40(9) ?
    C2 C1 P1 . . 108.40(9) ?
    P2 C1 P1 . . 111.49(7) ?
    C1 C2 H2A . . 109.5 ?
    C1 C2 H2B . . 109.5 ?
    H2A C2 H2B . . 109.5 ?
    C1 C2 H2C . . 109.5 ?
    H2A C2 H2C . . 109.5 ?
    H2B C2 H2C . . 109.5 ?
    N2 C3 C4 . . 109.07(11) ?
    N2 C3 P4 . . 110.22(9) ?
    C4 C3 P4 . . 110.38(9) ?
    N2 C3 P3 . . 106.05(9) ?
    C4 C3 P3 . . 109.08(10) ?
    P4 C3 P3 . . 111.91(7) ?
    C3 C4 H4A . . 109.5 ?
    C3 C4 H4B . . 109.5 ?
    H4A C4 H4B . . 109.5 ?
    C3 C4 H4C . . 109.5 ?
    H4A C4 H4C . . 109.5 ?
    H4B C4 H4C . . 109.5 ?
    C1 N1 Pd1 . . 112.02(8) ?
    C1 N1 H11N . . 106.1(16) ?
    Pd1 N1 H11N . . 115.9(16) ?
    C1 N1 H12N . . 106.4(17) ?
    Pd1 N1 H12N . . 108.9(17) ?
    H11N N1 H12N . . 107(2) ?
    C3 N2 Pd1 . . 112.01(8) ?
    C3 N2 H21N . . 111.1(16) ?
    Pd1 N2 H21N . . 113.9(16) ?
    C3 N2 H22N . . 110.5(16) ?
    Pd1 N2 H22N . . 107.3(16) ?
    H21N N2 H22N . . 101(2) ?
    P1 O1 Pd1 . . 113.98(6) ?
    P1 O2 H2O . . 120.4(18) ?
    P2 O4 H4O . . 110.0(19) ?
    P2 O5 H133 . . 126.4(10) ?
    P3 O7 Pd1 . . 114.80(6) ?
    P3 O8 H8O . . 108.8(17) ?
    P4 O10 H10O . . 122(2) ?
    P4 O12 H12O . . 113.7(19) ?
    H133 O13 H131 . . 105(2) ?
    H133 O13 H132 . . 110(2) ?
    H131 O13 H132 . . 116(2) ?
    H141 O14 H142 . . 110(2) ?
    H151 O15 H152 . . 106(3) ?
    H161 O16 H162 . . 106(3) ?
loop_
    _geom_torsion_atom_site_label_1
    _geom_torsion_atom_site_label_2
    _geom_torsion_atom_site_label_3
    _geom_torsion_atom_site_label_4
    _geom_torsion_site_symmetry_1
    _geom_torsion_site_symmetry_2
    _geom_torsion_site_symmetry_3
    _geom_torsion_site_symmetry_4
    _geom_torsion
    _geom_torsion_publ_flag
    O5 P2 C1 N1 . . . . 162.48(9) ?
    O6 P2 C1 N1 . . . . 35.62(11) ?
    O4 P2 C1 N1 . . . . -79.34(10) ?
    O5 P2 C1 C2 . . . . -76.99(11) ?
    O6 P2 C1 C2 . . . . 156.15(10) ?
    O4 P2 C1 C2 . . . . 41.19(11) ?
    O5 P2 C1 P1 . . . . 44.78(9) ?
    O6 P2 C1 P1 . . . . -82.09(8) ?
    O4 P2 C1 P1 . . . . 162.95(7) ?
    O3 P1 C1 N1 . . . . 163.27(9) ?
    O1 P1 C1 N1 . . . . 41.23(10) ?
    O2 P1 C1 N1 . . . . -73.22(10) ?
    O3 P1 C1 C2 . . . . 46.95(11) ?
    O1 P1 C1 C2 . . . . -75.08(10) ?
    O2 P1 C1 C2 . . . . 170.47(9) ?
    O3 P1 C1 P2 . . . . -76.95(9) ?
    O1 P1 C1 P2 . . . . 161.02(7) ?
    O2 P1 C1 P2 . . . . 46.57(8) ?
    O11 P4 C3 N2 . . . . 167.68(9) ?
    O12 P4 C3 N2 . . . . -68.45(10) ?
    O10 P4 C3 N2 . . . . 42.79(11) ?
    O11 P4 C3 C4 . . . . -71.76(11) ?
    O12 P4 C3 C4 . . . . 52.11(11) ?
    O10 P4 C3 C4 . . . . 163.35(10) ?
    O11 P4 C3 P3 . . . . 49.93(9) ?
    O12 P4 C3 P3 . . . . 173.79(7) ?
    O10 P4 C3 P3 . . . . -74.96(9) ?
    O9 P3 C3 N2 . . . . 165.08(9) ?
    O7 P3 C3 N2 . . . . 42.06(10) ?
    O8 P3 C3 N2 . . . . -73.07(10) ?
    O9 P3 C3 C4 . . . . 47.74(11) ?
    O7 P3 C3 C4 . . . . -75.28(10) ?
    O8 P3 C3 C4 . . . . 169.59(9) ?
    O9 P3 C3 P4 . . . . -74.69(9) ?
    O7 P3 C3 P4 . . . . 162.28(7) ?
    O8 P3 C3 P4 . . . . 47.16(9) ?
    C2 C1 N1 Pd1 . . . . 80.78(11) ?
    P2 C1 N1 Pd1 . . . . -156.42(6) ?
    P1 C1 N1 Pd1 . . . . -35.59(11) ?
    O1 Pd1 N1 C1 . . . . 17.73(10) ?
    N2 Pd1 N1 C1 . . . . -157.30(10) ?
    C4 C3 N2 Pd1 . . . . 79.72(12) ?
    P4 C3 N2 Pd1 . . . . -158.94(6) ?
    P3 C3 N2 Pd1 . . . . -37.63(10) ?
    N1 Pd1 N2 C3 . . . . -156.26(9) ?
    O7 Pd1 N2 C3 . . . . 19.52(9) ?
    O3 P1 O1 Pd1 . . . . -148.99(7) ?
    O2 P1 O1 Pd1 . . . . 82.21(7) ?
    C1 P1 O1 Pd1 . . . . -28.83(8) ?
    N1 Pd1 O1 P1 . . . . 10.10(7) ?
    O7 Pd1 O1 P1 . . . . -165.52(7) ?
    O9 P3 O7 Pd1 . . . . -150.89(7) ?
    O8 P3 O7 Pd1 . . . . 84.19(7) ?
    C3 P3 O7 Pd1 . . . . -28.61(8) ?
    O1 Pd1 O7 P3 . . . . -165.75(7) ?
    N2 Pd1 O7 P3 . . . . 9.09(7) ?
loop_
    _geom_hbond_atom_site_label_D
    _geom_hbond_atom_site_label_H
    _geom_hbond_atom_site_label_A
    _geom_hbond_site_symmetry_A
    _geom_hbond_distance_DH
    _geom_hbond_distance_HA
    _geom_hbond_distance_DA
    _geom_hbond_angle_DHA
    N1 H11N O1 3_565 0.83(2) 2.28(2) 3.0527(16) 154(2)
    N1 H12N O16 . 0.77(2) 2.38(2) 3.0647(18) 149(2)
    N2 H21N O7 3_565 0.86(2) 2.01(2) 2.8245(17) 159(2)
    N2 H22N O10 . 0.80(2) 2.53(2) 2.9844(17) 117.7(19)
    O2 H2O O6 3_455 0.774(16) 1.787(17) 2.5582(15) 174(3)
    O4 H4O O11 2_664 0.73(3) 1.94(3) 2.6593(16) 170(3)
    O13 H133 O5 . 1.06(2) 1.40(3) 2.4558(16) 174(2)
    O8 H8O O15 . 0.805(16) 1.760(16) 2.5607(17) 173(3)
    O10 H10O O16 1_565 0.83(3) 1.80(3) 2.6298(17) 172(3)
    O12 H12O O14 . 0.791(17) 1.707(18) 2.4608(16) 159(3)
    O13 H131 O3 3 0.80(3) 1.79(3) 2.5728(16) 165(2)
    O13 H132 O9 4_544 0.89(2) 1.62(2) 2.5044(16) 174(2)
    O14 H141 O3 2_665 0.788(16) 1.961(17) 2.7220(16) 162(2)
    O14 H142 O11 3_575 0.80(3) 1.90(3) 2.6911(17) 171(3)
    O15 H151 O4 3_465 0.82(3) 2.18(3) 2.9904(18) 169(3)
    O15 H152 O6 1_565 0.785(16) 1.967(17) 2.7504(17) 176(3)
    O16 H161 O14 3_465 0.76(3) 2.19(3) 2.8534(16) 147(3)
    O16 H162 O8 1_545 0.87(3) 2.48(3) 3.0109(17) 120(2)
    O16 H162 O2 . 0.87(3) 2.62(3) 3.1809(16) 123(2)
data_global
_journal_date_recd_electronic     2009-12-24
_journal_date_accepted     2010-01-07
_journal_name_full     'Acta Crystallographica, Section E'
_journal_year     2010
_journal_volume     66
_journal_issue      2
_journal_page_first     m170
_journal_page_last     m171
_journal_paper_category     QM
_journal_coeditor_code     HG2625
_publ_contact_author_name     'Anatolij Dudko'
_publ_contact_author_address
;
Institute of General and Inorganic Chemistry
NAS Ukraine
Prospekt Palladina 32/34
Kyiv 03680
Ukraine
;
_publ_contact_author_email     dudco_anatolij@ukr.net
_publ_contact_author_fax     '+380-44-4243070'
_publ_contact_author_phone     '+380-63-2019697'
_publ_section_title
;
Oxonium (dihydrogen
1-aminoethane-1,1-diyldiphosphonato-\k^2^<i>N</i>,<i>O</i>)[hydrogen
(1-amino-1-phosphonoethyl)phosphonato-\k^2^<i>N</i>,<i>O</i>]palladium(II)
trihydrate
;
loop_
    _publ_author_name
    _publ_author_address
    'Dudko, Anatolij'
;
Institute of General and Inorganic Chemistry
National Academy of Science Ukraine
Prospekt Palladina 32/34
Kyiv 03680
Ukraine
;
    'Bon, Vladimir'
;
Institute of General and Inorganic Chemistry
National Academy of Science Ukraine
Prospekt Palladina 32/34
Kyiv 03680
Ukraine
;
    'Kozachkova, Alexandra'
;
Institute of General and Inorganic Chemistry
National Academy of Science Ukraine
Prospekt Palladina 32/34
Kyiv 03680
Ukraine
;
    'Tsaryk, Natalia'
;
Institute of General and Inorganic Chemistry
National Academy of Science Ukraine
Prospekt Palladina 32/34
Kyiv 03680
Ukraine
;
    'Pekhnyo, Vasily'
;
Institute of General and Inorganic Chemistry
National Academy of Science Ukraine
Prospekt Palladina 32/34
Kyiv 03680
Ukraine
;
