# Supplementary material for: Oxonium (dihydrogen 1-amino­ethane-1,1-diyldiphospho­nato-κ2 N,O)[hydrogen (1-amino-1-phosphono­ethyl)phospho­nato-κ2 N,O]palladium(II) trihydrate
Source: Acta Crystallogr Sect E Struct Rep Online. 2010 Jan 16;66(Pt 2):m170–1. doi: 10.1107/S1600536810000930 (PMC2979892; doi:10.1107/S1600536810000930)
Supplement: Supplementary file 2 [file e-66-0m170-Isup2.hkl]

# 
# h,k,l, Fc-squared, Fo-squared, sigma(Fo-squared) and status flag 
# 
data_I
_shelx_title ' pd in Pca2(1)' 
_shelx_refln_list_code          4 
_shelx_F_calc_maximum      294.58 
_exptl_crystal_F_000      1184.00 
_reflns_d_resolution_high  0.6952 
 
loop_ 
 _symmetry_equiv_pos_as_xyz 
 'x, y, z' 
 '-x, -y, z+1/2' 
 'x+1/2, -y, z' 
 '-x+1/2, y, z+1/2' 
 
_cell_length_a     9.9412 
_cell_length_b     9.0941 
_cell_length_c    19.9004 
_cell_angle_alpha  90.000 
_cell_angle_beta   90.000 
_cell_angle_gamma  90.000 
 
_shelx_F_squared_multiplier     1.000 
 
loop_ 
 _refln_index_h 
 _refln_index_k 
 _refln_index_l 
 _refln_F_squared_calc 
 _refln_F_squared_meas 
 _refln_F_squared_sigma 
 _refln_observed_status 
   0   0 -28     3013.88     3311.49     90.01 o 
   2   0 -28     3036.79     3235.15     57.11 o 
   0   1 -28     2160.49     2183.70     46.98 o 
   1   1 -28     1046.20     1117.79     19.64 o 
   2   1 -28     4184.66     4317.82     50.37 o 
   0   2 -28     2838.47     2888.52     51.93 o 
   1   2 -28      136.17      148.62      8.34 o 
   2   0 -27     2693.12     2778.28     50.26 o 
   4   0 -27     2731.61     2904.00     48.85 o 
   1   1 -27      311.15      316.19     10.31 o 
   2   1 -27      260.72      317.07     10.26 o 
   3   1 -27     1391.18     1483.83     23.23 o 
   4   1 -27     2018.81     2139.25     27.54 o 
   1   2 -27      111.64      121.92      7.43 o 
   2   2 -27       90.80      146.24     10.24 o 
   3   2 -27       34.09       38.81      6.29 o 
   4   2 -27     1430.83     1471.85     35.84 o 
   1   3 -27      621.81      643.93     15.14 o 
   2   3 -27      338.25      378.01     11.90 o 
   3   3 -27      214.63      243.52     10.48 o 
   1   4 -27      679.66      698.42     17.83 o 
   0   0 -26     1079.55     1181.51     36.11 o 
   2   0 -26     1036.94     1088.06     27.71 o 
   4   0 -26     3302.61     3543.16     51.58 o 
   0   1 -26     3312.55     3429.06     53.62 o 
   1   1 -26        5.46       -4.34      4.34 o 
   2   1 -26     3766.00     3878.23     45.43 o 
   3   1 -26     1072.01     1105.63     18.41 o 
   4   1 -26     3316.24     3409.81     36.85 o 
   5   1 -26      518.24      525.25     11.20 o 
   0   2 -26     6260.05     6548.60     98.85 o 
   1   2 -26      139.68      158.31      7.96 o 
   2   2 -26     6972.99     7107.71     75.63 o 
   3   2 -26      317.56      337.16     10.17 o 
   4   2 -26     2090.59     2128.40     29.00 o 
   5   2 -26     1033.40     1084.41     18.03 o 
   0   3 -26     1905.41     2033.87     47.81 o 
   1   3 -26      452.58      479.51     12.05 o 
   2   3 -26     2765.64     2867.82     38.43 o 
   3   3 -26       52.84       63.62      6.16 o 
   4   3 -26     2579.63     2615.53     35.14 o 
   0   4 -26     5080.02     5307.71     92.98 o 
   1   4 -26      108.05      115.15      8.73 o 
   2   4 -26      882.81      925.77     18.40 o 
   3   4 -26      509.50      518.40     13.49 o 
   0   5 -26     1165.87     1193.87     39.20 o 
   1   5 -26      876.18      874.38     22.21 o 
   2   5 -26     3582.88     3702.64     59.55 o 
   2   0 -25     2348.13     2499.08     45.64 o 
   4   0 -25     8262.15     8473.65    107.00 o 
   6   0 -25     4648.25     4595.26     63.83 o 
   1   1 -25       11.07       27.94      5.00 o 
   2   1 -25     1302.77     1349.42     20.32 o 
   3   1 -25      663.24      695.44     12.71 o 
   4   1 -25     1432.19     1504.40     20.44 o 
   5   1 -25      620.53      634.13     12.54 o 
   6   1 -25     2432.87     2514.69     31.06 o 
   1   2 -25      522.21      545.41     12.43 o 
   2   2 -25      122.25      177.44      7.93 o 
   3   2 -25      103.69      125.51      6.59 o 
   4   2 -25       66.62       89.46      6.85 o 
   5   2 -25      136.79      136.04      7.18 o 
   6   2 -25     1215.73     1259.91     18.77 o 
   1   3 -25      279.16      311.82      9.71 o 
   2   3 -25       72.88       99.19      6.85 o 
   3   3 -25       49.14       61.32      5.90 o 
   4   3 -25     1829.18     1888.31     24.21 o 
   5   3 -25      181.00      189.37      9.90 o 
   6   3 -25     2165.87     2065.15     40.80 o 
   1   4 -25        5.43        2.89      4.61 o 
   2   4 -25      926.00      988.01     18.64 o 
   3   4 -25     1408.13     1404.54     22.91 o 
   4   4 -25     1800.32     1871.55     27.94 o 
   5   4 -25      319.15      332.94     10.36 o 
   1   5 -25      877.05      905.61     20.79 o 
   2   5 -25     2003.97     2080.11     33.44 o 
   3   5 -25       26.51       25.02      6.21 o 
   4   5 -25     3750.91     3937.27     50.95 o 
   1   6 -25      667.96      694.53     20.55 o 
   0   0 -24     1581.70     1748.48     44.73 o 
   2   0 -24     3393.59     3457.95     49.13 o 
   4   0 -24     1382.77     1436.43     26.60 o 
   6   0 -24     3726.66     3793.07     52.57 o 
   0   1 -24     6608.97     6616.98     91.23 o 
   1   1 -24      427.41      430.46     10.38 o 
   2   1 -24     3903.92     4006.44     40.92 o 
   3   1 -24      372.16      399.86      9.43 o 
   4   1 -24     2119.43     2208.16     26.25 o 
   5   1 -24      557.01      574.39     11.13 o 
   6   1 -24      812.84      823.57     13.70 o 
   7   1 -24      682.67      702.46     12.74 o 
   0   2 -24     8994.71     9215.92    123.33 o 
   1   2 -24       56.47       70.59      5.78 o 
   2   2 -24     5952.07     6075.18     62.73 o 
   3   2 -24      236.91      260.78      7.96 o 
   4   2 -24     3781.41     3805.92     38.27 o 
   5   2 -24      107.19      108.76      6.13 o 
   6   2 -24       11.31       27.40      4.60 o 
   7   2 -24      638.86      635.57     12.52 o 
   0   3 -24     5560.90     5736.73     87.42 o 
   1   3 -24       34.42       36.95      4.97 o 
   2   3 -24     6378.39     6587.80     67.76 o 
   3   3 -24     1711.15     1765.71     22.54 o 
   4   3 -24     1490.25     1520.66     20.58 o 
   5   3 -24      369.04      373.74      9.39 o 
   6   3 -24      686.24      703.55     13.80 o 
   7   3 -24      215.23      233.83     23.39 o 
   0   4 -24     3387.91     3393.03     57.20 o 
   1   4 -24      952.31      987.52     17.43 o 
   2   4 -24     2166.97     2231.01     30.07 o 
   3   4 -24      245.78      249.29      9.13 o 
   4   4 -24     1808.21     1913.75     25.50 o 
   5   4 -24      188.10      200.36      8.00 o 
   6   4 -24     1792.11     1795.91     23.75 o 
   0   5 -24     3837.87     3921.48     72.09 o 
   1   5 -24      173.08      182.14      9.71 o 
   2   5 -24     1201.58     1249.56     22.32 o 
   3   5 -24      503.69      512.85     13.17 o 
   4   5 -24     2236.95     2261.00     31.86 o 
   5   5 -24      849.54      890.40     16.88 o 
   0   6 -24     5383.15     5404.42    114.16 o 
   1   6 -24      562.10      554.51     18.00 o 
   2   6 -24     4981.02     5141.61     69.71 o 
   3   6 -24      608.80      629.01     16.53 o 
   4   6 -24     1168.26     1158.87     49.10 o 
   0   7 -24     5815.01     6118.14    149.75 o 
   2   0 -23     1712.01     1670.33     28.20 o 
   4   0 -23     3441.95     3506.11     45.92 o 
   6   0 -23     2915.52     2904.63     40.38 o 
   8   0 -23     3861.20     3875.34     55.51 o 
   1   1 -23      461.80      482.40     10.36 o 
   2   1 -23     1787.41     1882.70     22.77 o 
   3   1 -23     3148.42     3189.06     33.91 o 
   4   1 -23     2219.96     2213.29     24.85 o 
   5   1 -23     2104.83     2104.06     24.22 o 
   6   1 -23     2322.15     2303.45     26.04 o 
   7   1 -23      586.71      617.14     11.18 o 
   8   1 -23     2868.79     2792.08     31.65 o 
   1   2 -23      333.95      349.02      8.94 o 
   2   2 -23     1238.27     1269.00     17.40 o 
   3   2 -23      558.31      541.71     10.69 o 
   4   2 -23      928.71      942.19     13.68 o 
   5   2 -23      209.63      219.65      7.13 o 
   6   2 -23     3726.86     3563.38     37.78 o 
   7   2 -23      404.31      382.59      9.99 o 
   8   2 -23     2192.24     2176.99     28.89 o 
   1   3 -23      126.70      126.36      6.24 o 
   2   3 -23      786.37      805.14     14.32 o 
   3   3 -23      213.75      234.41      7.32 o 
   4   3 -23     2155.90     2234.71     25.26 o 
   5   3 -23     1407.86     1461.24     19.12 o 
   6   3 -23     1586.42     1578.21     21.92 o 
   7   3 -23      537.78      555.87     12.52 o 
   1   4 -23     1159.04     1203.61     18.63 o 
   2   4 -23      600.15      640.04     13.54 o 
   3   4 -23      151.45      155.67      7.06 o 
   4   4 -23     3474.22     3537.00     37.84 o 
   5   4 -23      951.92      955.00     15.54 o 
   6   4 -23     1509.35     1544.99     21.91 o 
   7   4 -23      190.69      204.70      8.61 o 
   1   5 -23      713.31      759.38     17.41 o 
   2   5 -23      525.63      571.33     13.99 o 
   3   5 -23      377.61      386.21     11.28 o 
   4   5 -23     1119.65     1151.15     19.09 o 
   5   5 -23     1501.78     1554.05     21.31 o 
   6   5 -23     7207.41     7123.13     70.90 o 
   1   6 -23      115.18      127.91      9.16 o 
   2   6 -23      517.67      531.97     14.17 o 
   3   6 -23     2146.66     2226.54     33.13 o 
   4   6 -23      843.82      864.06     17.24 o 
   5   6 -23      968.16      970.04     18.13 o 
   1   7 -23      163.00      182.66     11.89 o 
   2   7 -23      199.69      222.80     18.97 o 
   3   7 -23      734.36      745.29     19.82 o 
   0   0 -22     5308.28     5518.94     97.14 o 
   2   0 -22     4899.58     4974.55     71.36 o 
   4   0 -22     5849.85     5874.52     75.76 o 
   6   0 -22     1799.65     1815.51     30.98 o 
   8   0 -22      428.79      405.64     16.63 o 
   0   1 -22     5847.09     5974.22     78.61 o 
   1   1 -22     2736.43     2807.59     28.92 o 
   2   1 -22     6086.75     6103.74     57.77 o 
   3   1 -22     1080.64     1075.92     14.83 o 
   4   1 -22     2098.08     2122.43     22.97 o 
   5   1 -22     1887.83     1828.90     21.56 o 
   6   1 -22     1270.41     1233.11     16.87 o 
   7   1 -22     1171.63     1195.91     17.24 o 
   8   1 -22       85.46       92.98      5.73 o 
   9   1 -22      592.64      609.25     27.95 o 
   0   2 -22     6170.11     6083.92     79.23 o 
   1   2 -22       56.00       59.87      4.33 o 
   2   2 -22     3442.19     3521.07     36.36 o 
   3   2 -22      988.51      988.13     14.06 o 
   4   2 -22     2202.91     2256.53     24.27 o 
   5   2 -22      142.82      137.17      5.83 o 
   6   2 -22     1473.94     1449.26     20.11 o 
   7   2 -22      446.16      432.09     10.32 o 
   8   2 -22      630.86      644.09     13.14 o 
   0   3 -22     3484.87     3516.21     50.54 o 
   1   3 -22      736.28      775.18     13.27 o 
   2   3 -22     2757.20     2813.86     30.29 o 
   3   3 -22      272.06      289.82      7.37 o 
   4   3 -22     3838.22     3901.23     40.17 o 
   5   3 -22       95.77       99.03      5.54 o 
   6   3 -22     1020.72     1012.71     15.60 o 
   7   3 -22     1098.81     1125.01     18.16 o 
   8   3 -22      397.30      398.09     10.37 o 
   0   4 -22     3321.19     3355.73     51.41 o 
   1   4 -22      355.48      359.05      9.14 o 
   2   4 -22     9609.63     9698.44    106.70 o 
   3   4 -22      991.44     1021.37     14.86 o 
   4   4 -22     1066.92     1078.56     15.46 o 
   5   4 -22     1666.13     1643.30     21.54 o 
   6   4 -22      241.67      252.24      8.53 o 
   7   4 -22      472.07      496.63     11.36 o 
   0   5 -22     9159.67     9200.36    174.75 o 
   1   5 -22      213.40      207.30      8.53 o 
   2   5 -22     2812.97     2865.99     38.49 o 
   3   5 -22      962.19      996.19     16.92 o 
   4   5 -22     5177.50     5186.59     51.75 o 
   5   5 -22      314.52      316.99      8.95 o 
   6   5 -22      420.65      445.02     10.91 o 
   7   5 -22      880.09      888.41     15.60 o 
   0   6 -22     2083.32     2180.74     55.34 o 
   1   6 -22      200.69      214.52      9.92 o 
   2   6 -22     1673.91     1708.72     27.13 o 
   3   6 -22     1110.60     1132.12     19.56 o 
   4   6 -22     1820.73     1851.99     26.09 o 
   5   6 -22      930.32      956.81     15.82 o 
   6   6 -22     2420.09     2474.71     31.64 o 
   0   7 -22     1442.97     1478.49     43.77 o 
   1   7 -22     1386.30     1394.07     27.86 o 
   2   7 -22     4262.13     4323.92     59.21 o 
   3   7 -22      942.33      973.19     21.30 o 
   4   7 -22      396.01      403.31     12.58 o 
   0   8 -22     7924.02     7941.39    158.40 o 
   1   8 -22     3659.29     3765.64     65.57 o 
   2   8 -22     1499.41     1543.17     35.17 o 
   2   0 -21     1835.40     1838.83     29.59 o 
   4   0 -21     1943.56     1948.63     31.52 o 
   6   0 -21     4447.85     4343.97     59.45 o 
   8   0 -21     6476.00     6227.92     87.08 o 
   1   1 -21      355.10      357.20      7.75 o 
   2   1 -21      321.28      351.76      7.70 o 
   3   1 -21     2043.34     1928.08     22.69 o 
   4   1 -21     2169.28     2187.30     23.18 o 
   5   1 -21      746.97      711.05     11.29 o 
   6   1 -21     4072.92     3955.81     40.10 o 
   7   1 -21      345.95      344.36      8.58 o 
   8   1 -21     6477.02     6319.00     60.05 o 
   9   1 -21      102.70      101.56      6.06 o 
   1   2 -21      107.68      110.40      4.88 o 
   2   2 -21     1789.97     1808.59     20.72 o 
   3   2 -21      112.97      124.89      5.75 o 
   4   2 -21     9302.07     9274.39     77.33 o 
   5   2 -21      455.91      445.07      8.91 o 
   6   2 -21     5374.83     5266.88     48.92 o 
   7   2 -21      258.09      257.17      7.99 o 
   8   2 -21     3462.71     3317.56     36.85 o 
   9   2 -21      208.70      211.52      8.53 o 
   1   3 -21      130.41      145.35      5.58 o 
   2   3 -21     1360.84     1341.71     16.24 o 
   3   3 -21      462.49      495.77      9.07 o 
   4   3 -21     1942.64     1867.88     20.90 o 
   5   3 -21       78.29       93.75      5.34 o 
   6   3 -21     6405.81     6215.05     59.05 o 
   7   3 -21      502.23      527.78     11.24 o 
   8   3 -21     1763.74     1672.54     23.13 o 
   9   3 -21       36.40       40.03      5.72 o 
   1   4 -21      333.99      334.19      8.45 o 
   2   4 -21      583.94      609.71     11.50 o 
   3   4 -21      607.94      615.03     10.83 o 
   4   4 -21     1642.49     1662.69     20.21 o 
   5   4 -21      627.09      648.12     12.41 o 
   6   4 -21      290.68      270.31      8.45 o 
   7   4 -21       49.64       50.42      5.16 o 
   8   4 -21     4581.77     4559.24     49.77 o 
   1   5 -21       62.18       81.57      5.69 o 
   2   5 -21       95.28      113.20      7.56 o 
   3   5 -21     1217.96     1218.59     17.38 o 
   4   5 -21      985.25      961.19     15.17 o 
   5   5 -21      138.44      140.78      6.74 o 
   6   5 -21     1081.05     1077.84     17.06 o 
   7   5 -21      157.84      166.08      7.30 o 
   1   6 -21     1429.06     1429.20     24.06 o 
   2   6 -21      587.63      625.40     14.85 o 
   3   6 -21       27.33       28.17      5.34 o 
   4   6 -21     1763.36     1770.70     22.72 o 
   5   6 -21     1827.37     1898.74     24.85 o 
   6   6 -21     5813.29     5695.28     58.10 o 
   7   6 -21     1850.99     1833.18     25.30 o 
   1   7 -21      541.17      538.68     16.02 o 
   2   7 -21     2255.39     2291.78     36.35 o 
   3   7 -21      174.82      190.57      8.96 o 
   4   7 -21     4469.63     4643.29     51.03 o 
   5   7 -21      511.85      530.08     14.20 o 
   1   8 -21      487.36      497.72     17.03 o 
   2   8 -21      373.04      401.28     14.58 o 
   3   8 -21      945.29      980.92     22.65 o 
   4   8 -21      354.87      358.57     14.70 o 
   0   0 -20    23127.93    23000.68    368.28 o 
   2   0 -20    10156.71    10190.99    115.66 o 
   4   0 -20     5005.47     4950.10     65.27 o 
   6   0 -20      655.50      598.27     16.34 o 
   8   0 -20     1586.42     1590.54     30.00 o 
  10   0 -20     1430.24     1392.16     32.08 o 
   0   1 -20     6673.23     6918.87     77.10 o 
   1   1 -20       33.15       44.89      3.96 o 
   2   1 -20     4773.49     4807.44     41.67 o 
   3   1 -20      727.29      715.63     11.06 o 
   4   1 -20     3062.23     3006.93     29.42 o 
   5   1 -20      780.64      758.98     11.83 o 
   6   1 -20     1665.04     1610.12     20.05 o 
   7   1 -20      331.26      347.38      9.25 o 
   8   1 -20      191.20      202.69      7.56 o 
   9   1 -20      252.55      268.40      8.57 o 
  10   1 -20      470.95      467.85     12.63 o 
   0   2 -20     1106.38     1158.72     18.60 o 
   1   2 -20     1015.76     1015.29     12.71 o 
   2   2 -20     3637.68     3669.03     34.32 o 
   3   2 -20     1274.33     1202.04     15.41 o 
   4   2 -20     1362.06     1326.37     16.09 o 
   5   2 -20      418.18      403.61      8.51 o 
   6   2 -20     6104.69     5984.36     54.07 o 
   7   2 -20      103.30      106.67      5.70 o 
   8   2 -20     3051.79     3031.47     33.62 o 
   9   2 -20      449.95      453.47     11.29 o 
   0   3 -20     6910.32     6925.44     94.22 o 
   1   3 -20      257.48      260.55      6.41 o 
   2   3 -20     2498.00     2513.91     26.31 o 
   3   3 -20      107.92      112.53      6.21 o 
   4   3 -20     6644.83     6495.77     56.41 o 
   5   3 -20      627.85      611.86     11.05 o 
   6   3 -20     1086.96     1082.23     15.59 o 
   7   3 -20        8.71        8.75      3.85 o 
   8   3 -20      340.73      358.25      9.26 o 
   9   3 -20      131.79      130.47      7.23 o 
   0   4 -20     6697.19     6794.36     91.53 o 
   1   4 -20      443.22      455.16      8.81 o 
   2   4 -20     7694.44     7747.59     66.76 o 
   3   4 -20      712.50      708.37     11.50 o 
   4   4 -20     4027.30     3978.69     39.96 o 
   5   4 -20       10.53       10.46      3.72 o 
   6   4 -20      109.27      114.69      6.03 o 
   7   4 -20      346.59      341.30      9.00 o 
   8   4 -20      589.66      594.72     11.47 o 
   9   4 -20      353.60      362.71     10.78 o 
   0   5 -20     4614.56     4773.46     74.95 o 
   1   5 -20      358.00      363.45      8.76 o 
   2   5 -20     9823.48     9878.69     87.75 o 
   3   5 -20     1765.16     1818.52     22.39 o 
   4   5 -20     2312.61     2285.05     27.45 o 
   5   5 -20      374.87      387.95      9.53 o 
   6   5 -20      383.00      371.46      9.56 o 
   7   5 -20       34.39       31.84      4.61 o 
   8   5 -20      159.17      167.83      7.99 o 
   0   6 -20     2129.63     2118.80     43.80 o 
   1   6 -20      329.16      338.67     10.47 o 
   2   6 -20     1554.08     1583.02     22.41 o 
   3   6 -20      534.37      514.07     11.03 o 
   4   6 -20     4822.91     4820.48     50.34 o 
   5   6 -20     1503.24     1514.46     21.06 o 
   6   6 -20     2100.60     2133.90     26.78 o 
   7   6 -20      949.22      983.82     16.11 o 
   0   7 -20     1543.97     1529.46     42.97 o 
   1   7 -20     2332.23     2347.70     34.53 o 
   2   7 -20      775.04      799.17     17.51 o 
   3   7 -20      252.05      262.32      9.62 o 
   4   7 -20     2139.44     2191.67     28.45 o 
   5   7 -20       66.63       65.41      6.25 o 
   6   7 -20     3540.69     3584.29     41.26 o 
   0   8 -20     6065.77     6244.95    127.30 o 
   1   8 -20     1961.62     1938.56     34.24 o 
   2   8 -20     4882.28     5079.62     63.43 o 
   3   8 -20      128.95      142.21      8.72 o 
   4   8 -20      631.90      663.22     16.67 o 
   5   8 -20      157.59      154.79      9.16 o 
   0   9 -20     6361.83     6546.72    156.78 o 
   1   9 -20     1119.19     1166.82     26.69 o 
   2   9 -20     5589.01     5617.71     89.05 o 
   2   0 -19     1003.02     1032.90     18.00 o 
   4   0 -19      173.48      193.84      8.48 o 
   6   0 -19     2729.11     2636.48     46.20 o 
   8   0 -19     6407.31     6138.29     85.26 o 
  10   0 -19     4612.38     4487.87     73.17 o 
   1   1 -19     1192.27     1205.82     12.38 o 
   2   1 -19     1241.58     1270.24     14.60 o 
   3   1 -19     1693.18     1664.40     18.91 o 
   4   1 -19     1066.34     1037.12     12.94 o 
   5   1 -19      325.89      324.32      7.43 o 
   6   1 -19     5401.15     5159.85     53.93 o 
   7   1 -19      174.03      191.89      7.10 o 
   8   1 -19     4671.11     4462.41     48.09 o 
   9   1 -19     1053.50     1022.65     16.43 o 
  10   1 -19     3327.62     3337.67     40.95 o 
   1   2 -19     4992.91     4931.58     42.35 o 
   2   2 -19     1947.35     1967.41     20.10 o 
   3   2 -19      261.79      258.33      6.49 o 
   4   2 -19     6171.40     5903.60     53.23 o 
   5   2 -19      118.73      134.94      5.29 o 
   6   2 -19     4148.63     4013.07     38.35 o 
   7   2 -19      176.34      175.73      6.30 o 
   8   2 -19     6783.72     6523.45     63.04 o 
   9   2 -19       96.46      110.99      6.35 o 
  10   2 -19      925.19      891.10     17.83 o 
   1   3 -19      608.78      616.35      9.07 o 
   2   3 -19     1330.76     1353.83     16.48 o 
   3   3 -19      878.60      870.32     12.36 o 
   4   3 -19     4985.14     4826.17     46.42 o 
   5   3 -19     1206.92     1213.71     15.51 o 
   6   3 -19     4260.47     4109.04     40.76 o 
   7   3 -19      169.56      163.74      6.16 o 
   8   3 -19     2510.60     2435.17     28.41 o 
   9   3 -19       66.84       77.15      5.98 o 
  10   3 -19     3970.97     3870.08     48.82 o 
   1   4 -19      640.91      675.12      9.68 o 
   2   4 -19      333.73      362.70      7.47 o 
   3   4 -19      962.72      973.18     13.57 o 
   4   4 -19     1099.36     1098.67     16.20 o 
   5   4 -19      747.46      770.33     13.11 o 
   6   4 -19     3987.97     3783.12     40.36 o 
   7   4 -19       25.17       27.69      4.20 o 
   8   4 -19     1609.42     1592.97     22.67 o 
   9   4 -19     1040.56     1044.53     17.40 o 
   1   5 -19     1282.46     1286.42     17.54 o 
   2   5 -19       88.35      102.91      5.45 o 
   3   5 -19       98.99       99.82      4.97 o 
   4   5 -19     1335.29     1336.09     18.68 o 
   5   5 -19      437.69      429.55      9.69 o 
   6   5 -19      722.50      707.46     12.87 o 
   7   5 -19      649.42      623.66     11.98 o 
   8   5 -19     5177.12     4974.33     58.30 o 
   9   5 -19      396.94      393.06     10.75 o 
   1   6 -19       47.54       64.30      5.51 o 
   2   6 -19     2400.67     2390.85     28.91 o 
   3   6 -19      603.51      627.29     11.47 o 
   4   6 -19     4381.54     4420.81     45.80 o 
   5   6 -19      785.86      769.17     13.65 o 
   6   6 -19     3167.34     3143.80     35.23 o 
   7   6 -19      254.15      248.59      8.24 o 
   8   6 -19     2227.14     2166.99     28.58 o 
   1   7 -19       20.68       26.94      5.80 o 
   2   7 -19     2273.92     2306.06     29.33 o 
   3   7 -19     1064.95     1069.53     17.37 o 
   4   7 -19     2249.32     2261.48     30.05 o 
   5   7 -19      438.59      447.45     11.19 o 
   6   7 -19     8226.53     8231.14     79.50 o 
   7   7 -19     1161.67     1142.44     19.06 o 
   1   8 -19      297.44      310.62     12.64 o 
   2   8 -19      717.90      732.29     16.76 o 
   3   8 -19      154.82      177.67      9.08 o 
   4   8 -19      942.46      968.57     18.93 o 
   5   8 -19      800.61      793.60     16.43 o 
   6   8 -19      476.90      473.04     17.69 o 
   1   9 -19       43.38       40.54      7.81 o 
   2   9 -19       58.69       58.25      7.70 o 
   3   9 -19       84.24       82.99      8.84 o 
   4   9 -19      214.85      178.98     32.63 o 
   0   0 -18    28848.87    28598.69    392.99 o 
   2   0 -18    16703.81    16662.10    174.56 o 
   4   0 -18      829.97      778.69     16.11 o 
   6   0 -18     2061.38     2017.77     37.54 o 
   8   0 -18      552.77      520.47     17.92 o 
  10   0 -18     1604.15     1563.43     33.40 o 
   0   1 -18    21957.89    22076.68    214.70 o 
   1   1 -18     2916.71     2954.55     24.12 o 
   2   1 -18     2804.40     2836.03     25.97 o 
   3   1 -18      628.24      603.29      9.29 o 
   4   1 -18     2185.33     2155.14     22.01 o 
   5   1 -18      602.70      576.34     10.09 o 
   6   1 -18     1241.26     1221.15     17.58 o 
   7   1 -18     1190.96     1149.17     17.05 o 
   8   1 -18      826.73      815.11     13.64 o 
   9   1 -18      831.05      848.43     15.82 o 
  10   1 -18       57.24       59.94      5.97 o 
  11   1 -18      212.56      218.85     18.68 o 
   0   2 -18     2412.57     2525.88     31.51 o 
   1   2 -18     1327.10     1357.91     13.97 o 
   2   2 -18     5623.09     5585.50     47.45 o 
   3   2 -18      467.52      479.47      8.25 o 
   4   2 -18     6847.59     6592.50     57.98 o 
   5   2 -18      700.26      699.48     10.73 o 
   6   2 -18     1336.12     1294.48     16.10 o 
   7   2 -18      142.94      144.12      5.60 o 
   8   2 -18      394.08      414.30      8.76 o 
   9   2 -18      742.78      759.71     13.31 o 
  10   2 -18      141.82      163.00      8.32 o 
   0   3 -18     6405.52     6617.17     71.02 o 
   1   3 -18     2063.59     1960.60     17.99 o 
   2   3 -18    10457.55    10405.09     83.58 o 
   3   3 -18      487.96      492.46      8.68 o 
   4   3 -18     3022.82     2896.36     28.74 o 
   5   3 -18        5.17        4.81      2.91 o 
   6   3 -18     1104.24     1086.09     14.95 o 
   7   3 -18     3139.65     3021.24     31.70 o 
   8   3 -18      810.91      807.88     14.37 o 
   9   3 -18      353.22      359.81      9.80 o 
  10   3 -18     1002.02     1008.24     19.04 o 
   0   4 -18     8928.89     9279.62    104.60 o 
   1   4 -18      218.15      211.06      5.44 o 
   2   4 -18     2130.10     2180.92     22.18 o 
   3   4 -18     1374.91     1361.09     15.95 o 
   4   4 -18     4108.61     3971.56     41.29 o 
   5   4 -18      706.96      686.29     11.32 o 
   6   4 -18     1504.72     1425.59     19.17 o 
   7   4 -18       87.82       95.41      5.32 o 
   8   4 -18       27.03       31.10      4.69 o 
   9   4 -18     2123.16     2081.37     27.03 o 
  10   4 -18       29.17       28.85      5.82 o 
   0   5 -18     2280.49     2461.34     33.55 o 
   1   5 -18     2391.23     2539.81     24.75 o 
   2   5 -18     8616.61     8675.50     77.24 o 
   3   5 -18      461.17      476.30      9.21 o 
   4   5 -18     4883.82     4750.17     48.01 o 
   5   5 -18      989.28      991.23     15.18 o 
   6   5 -18      253.83      248.26      7.61 o 
   7   5 -18      631.38      630.12     11.73 o 
   8   5 -18      134.34      145.40      7.03 o 
   9   5 -18     1002.02      999.80     17.01 o 
   0   6 -18     2879.37     2820.33     51.81 o 
   1   6 -18     2859.62     2920.41     33.10 o 
   2   6 -18     5378.89     5512.00     50.85 o 
   3   6 -18      514.22      564.22     11.09 o 
   4   6 -18     3692.18     3675.73     39.09 o 
   5   6 -18     1253.11     1275.50     18.10 o 
   6   6 -18      436.74      415.65      9.76 o 
   7   6 -18      747.89      723.61     12.95 o 
   8   6 -18     1018.55     1002.41     17.22 o 
   0   7 -18     2520.97     2552.00     54.23 o 
   1   7 -18      819.09      808.90     16.06 o 
   2   7 -18     1429.93     1479.15     20.20 o 
   3   7 -18      765.04      796.87     14.91 o 
   4   7 -18     3784.40     3782.48     42.24 o 
   5   7 -18     2139.57     2111.39     26.19 o 
   6   7 -18     2099.30     2080.44     30.33 o 
   7   7 -18      104.98      101.54      5.99 o 
   8   7 -18       50.74       40.68     19.63 o 
   0   8 -18     3356.91     3509.44     78.65 o 
   1   8 -18     1047.39     1032.32     19.74 o 
   2   8 -18     4859.79     4868.78     56.50 o 
   3   8 -18      555.39      576.85     13.24 o 
   4   8 -18     1929.88     1946.28     27.11 o 
   5   8 -18     2951.22     2930.81     36.76 o 
   6   8 -18      551.96      565.62     13.79 o 
   0   9 -18     4434.60     4528.03     84.42 o 
   1   9 -18     1362.64     1348.48     26.57 o 
   2   9 -18     2518.48     2586.91     37.47 o 
   3   9 -18      752.16      798.64     19.65 o 
   4   9 -18     1113.92     1116.54     23.47 o 
   5   9 -18      425.81      411.36     28.24 o 
   0  10 -18     5458.11     5712.22    202.76 o 
   1  10 -18     2067.17     2146.36     43.79 o 
   2   0 -17      145.36      188.06      6.89 o 
   4   0 -17     9076.91     8714.54    115.89 o 
   6   0 -17     4684.71     4518.28     67.10 o 
   8   0 -17     7548.25     7113.20     95.58 o 
  10   0 -17     1376.64     1339.90     30.05 o 
   1   1 -17      809.05      845.34      9.67 o 
   2   1 -17     4113.77     4044.80     32.25 o 
   3   1 -17     3754.50     3515.38     31.10 o 
   4   1 -17     2732.87     2657.48     25.46 o 
   5   1 -17     1067.35     1054.42     14.08 o 
   6   1 -17     7818.65     7278.06     69.25 o 
   7   1 -17      208.55      220.27      6.82 o 
   8   1 -17     4474.13     4284.46     45.37 o 
   9   1 -17      429.60      422.65     11.19 o 
  10   1 -17     3240.72     3198.56     39.36 o 
  11   1 -17     1245.09     1239.57     20.66 o 
   1   2 -17      966.39      956.31     10.77 o 
   2   2 -17      994.89      983.45     11.35 o 
   3   2 -17      449.55      460.45      8.12 o 
   4   2 -17      184.69      180.35      5.36 o 
   5   2 -17      566.91      523.73      8.97 o 
   6   2 -17     6032.86     5725.30     53.43 o 
   7   2 -17      400.93      377.53      7.98 o 
   8   2 -17     4153.60     4086.17     41.86 o 
   9   2 -17      108.88      116.79      5.81 o 
  10   2 -17     4866.21     4806.10     61.00 o 
  11   2 -17      225.94      227.73      9.79 o 
   1   3 -17       99.26      119.56      3.82 o 
   2   3 -17      253.51      260.13      5.63 o 
   3   3 -17     3673.03     3543.68     33.58 o 
   4   3 -17     4017.61     3864.75     36.16 o 
   5   3 -17      232.70      223.15      6.00 o 
   6   3 -17     1948.63     1893.42     20.61 o 
   7   3 -17      313.94      298.60      7.23 o 
   8   3 -17     7012.54     6758.44     68.38 o 
   9   3 -17     1577.14     1499.22     20.98 o 
  10   3 -17     3086.39     3024.87     39.50 o 
   1   4 -17     1167.18     1168.50     12.63 o 
   2   4 -17     2989.46     3059.96     27.92 o 
   3   4 -17      460.39      462.65      8.38 o 
   4   4 -17     6808.90     6584.38     59.97 o 
   5   4 -17      549.24      539.63      9.66 o 
   6   4 -17     6431.19     6013.16     59.08 o 
   7   4 -17      421.12      408.26      8.92 o 
   8   4 -17     2739.00     2656.10     31.62 o 
   9   4 -17      168.02      181.62      7.26 o 
  10   4 -17     3125.47     3156.83     39.16 o 
   1   5 -17      394.77      385.36      7.27 o 
   2   5 -17     1520.65     1541.63     18.25 o 
   3   5 -17     1297.54     1272.28     15.70 o 
   4   5 -17     2724.19     2732.51     30.08 o 
   5   5 -17      991.88      979.94     14.83 o 
   6   5 -17     4645.41     4514.06     46.23 o 
   7   5 -17      258.75      233.57      7.25 o 
   8   5 -17      730.29      716.39     13.54 o 
   9   5 -17       96.97      104.39      6.80 o 
  10   5 -17     5134.10     5042.07     56.87 o 
   1   6 -17      886.09      923.89     13.33 o 
   2   6 -17      665.59      690.47     11.17 o 
   3   6 -17      598.75      584.77     11.17 o 
   4   6 -17     2729.51     2724.29     30.56 o 
   5   6 -17      924.90      939.83     14.63 o 
   6   6 -17      433.60      437.68     10.46 o 
   7   6 -17     1656.21     1655.17     21.32 o 
   8   6 -17     3373.68     3271.16     37.97 o 
   9   6 -17     3718.36     3594.89     43.85 o 
   1   7 -17      925.70      939.17     15.41 o 
   2   7 -17      802.98      807.72     13.61 o 
   3   7 -17      610.06      646.78     13.07 o 
   4   7 -17     1520.99     1555.94     20.50 o 
   5   7 -17       83.02       92.63      5.66 o 
   6   7 -17     2373.32     2343.72     28.11 o 
   7   7 -17     1170.09     1139.85     17.00 o 
   8   7 -17     3397.40     3275.64     43.96 o 
   1   8 -17     1938.59     1959.49     27.54 o 
   2   8 -17      111.33      127.22      6.78 o 
   3   8 -17      314.52      318.98     10.25 o 
   4   8 -17      494.77      505.24     11.91 o 
   5   8 -17     2306.93     2351.14     31.87 o 
   6   8 -17     3952.79     3935.94     57.69 o 
   7   8 -17     2132.57     2093.35     29.84 o 
   1   9 -17     1465.32     1512.24     26.68 o 
   2   9 -17      425.49      460.72     12.40 o 
   3   9 -17      913.89      920.17     18.55 o 
   4   9 -17     1913.96     1954.99     34.32 o 
   5   9 -17      537.40      540.43     15.47 o 
   1  10 -17       24.53       21.40      7.89 o 
   2  10 -17       42.75       51.55      8.79 o 
   3  10 -17     1405.34     1420.37     28.16 o 
   0   0 -16     4789.55     4814.14     72.98 o 
   2   0 -16    10024.29     9832.57    113.10 o 
   4   0 -16     2990.96     2917.01     47.29 o 
   6   0 -16     2886.96     2823.61     42.82 o 
   8   0 -16     1793.58     1782.12     30.03 o 
  10   0 -16     1216.08     1207.14     27.54 o 
   0   1 -16     8617.26     8637.88     85.90 o 
   1   1 -16     3178.47     3109.04     24.04 o 
   2   1 -16     4336.90     4344.62     33.72 o 
   3   1 -16     2699.11     2739.36     25.25 o 
   4   1 -16     5102.20     4944.26     44.57 o 
   5   1 -16     3847.99     3643.53     35.62 o 
   6   1 -16     2425.72     2356.41     26.30 o 
   7   1 -16       40.78       36.36      3.68 o 
   8   1 -16      769.42      735.53     11.93 o 
   9   1 -16      763.86      753.31     14.87 o 
  10   1 -16       69.22       76.48      5.90 o 
  11   1 -16      283.28      288.52      9.73 o 
   0   2 -16    32762.37    32316.99    323.08 o 
   1   2 -16     1144.27     1134.81     11.56 o 
   2   2 -16     7865.78     7889.18     58.26 o 
   3   2 -16     7432.70     7121.90     57.87 o 
   4   2 -16     2769.26     2858.03     26.81 o 
   5   2 -16      233.13      246.09      6.22 o 
   6   2 -16      957.69      882.26     12.51 o 
   7   2 -16       47.05       58.64      4.01 o 
   8   2 -16      105.07      126.91      5.85 o 
   9   2 -16     1089.52     1072.95     17.60 o 
  10   2 -16      714.34      717.14     16.19 o 
  11   2 -16       20.84       25.41      5.57 o 
   0   3 -16     6606.29     6603.43     71.27 o 
   1   3 -16      125.07      130.56      3.80 o 
   2   3 -16    15010.42    14946.60    109.96 o 
   3   3 -16      660.65      689.14      9.47 o 
   4   3 -16     5081.48     4974.44     44.50 o 
   5   3 -16      106.49      117.24      4.53 o 
   6   3 -16      533.84      530.67      8.88 o 
   7   3 -16      815.56      782.84     12.32 o 
   8   3 -16      600.85      581.29     11.31 o 
   9   3 -16      194.28      201.75      6.88 o 
  10   3 -16      924.48      910.47     17.33 o 
  11   3 -16      178.60      197.22      8.82 o 
   0   4 -16      341.44      364.41      8.31 o 
   1   4 -16      235.04      247.19      5.04 o 
   2   4 -16     2613.74     2642.04     24.58 o 
   3   4 -16      113.62      116.28      4.61 o 
   4   4 -16     8077.98     7721.61     66.12 o 
   5   4 -16     1043.82     1019.64     13.78 o 
   6   4 -16     3038.00     2971.69     30.48 o 
   7   4 -16      344.64      330.22      7.87 o 
   8   4 -16     1808.26     1814.58     23.66 o 
   9   4 -16      759.35      754.49     13.51 o 
  10   4 -16      349.29      346.20     10.18 o 
   0   5 -16     6444.86     6572.22     67.80 o 
   1   5 -16     1407.26     1461.87     15.25 o 
   2   5 -16     2062.70     2060.30     22.63 o 
   3   5 -16     1147.94     1135.67     14.31 o 
   4   5 -16     3773.64     3677.77     38.06 o 
   5   5 -16       81.40       95.70      4.98 o 
   6   5 -16     3449.42     3274.26     35.18 o 
   7   5 -16      596.04      590.58     10.80 o 
   8   5 -16      824.21      797.55     14.14 o 
   9   5 -16      147.85      154.36      6.95 o 
  10   5 -16      153.58      164.75      8.12 o 
   0   6 -16     9224.58     9358.91    104.73 o 
   1   6 -16     1439.04     1559.69     16.14 o 
   2   6 -16     8379.96     8390.77     75.85 o 
   3   6 -16     2055.06     2069.80     23.58 o 
   4   6 -16     2677.23     2665.13     29.72 o 
   5   6 -16      567.03      571.22     10.77 o 
   6   6 -16      155.26      152.63      6.18 o 
   7   6 -16      322.51      335.31      8.18 o 
   8   6 -16       18.72       26.12      4.63 o 
   9   6 -16      402.29      381.79     10.71 o 
   0   7 -16     3803.18     3902.28     58.33 o 
   1   7 -16      701.20      679.98     11.61 o 
   2   7 -16    10276.18    10462.67     95.88 o 
   3   7 -16      146.40      169.40      6.56 o 
   4   7 -16     2130.14     2115.75     25.47 o 
   5   7 -16     1318.68     1307.85     18.38 o 
   6   7 -16      818.88      829.90     13.82 o 
   7   7 -16       78.87       84.24      5.37 o 
   8   7 -16      438.26      452.29     11.83 o 
   9   7 -16      283.82      290.87     34.39 o 
   0   8 -16     5270.75     5340.32     82.91 o 
   1   8 -16     1229.18     1281.99     20.43 o 
   2   8 -16     1331.88     1373.66     20.26 o 
   3   8 -16      660.60      679.06     14.52 o 
   4   8 -16     3311.38     3327.34     39.38 o 
   5   8 -16     1563.08     1533.74     23.72 o 
   6   8 -16     1519.23     1509.84     21.85 o 
   7   8 -16      249.13      230.71      9.34 o 
   0   9 -16     2052.60     2042.87     45.20 o 
   1   9 -16     1053.76     1111.64     20.09 o 
   2   9 -16      819.46      824.97     16.24 o 
   3   9 -16     1259.76     1277.59     23.52 o 
   4   9 -16     1209.74     1214.26     22.77 o 
   5   9 -16      367.87      359.08     12.18 o 
   6   9 -16     2281.73     2301.63     37.03 o 
   0  10 -16     1232.01     1293.95     34.02 o 
   1  10 -16     1750.80     1769.83     32.38 o 
   2  10 -16     5074.89     5170.17     63.44 o 
   3  10 -16      635.05      650.31     17.73 o 
   4  10 -16      638.09      674.34     19.25 o 
   2   0 -15    16405.15    15821.32    176.89 o 
   4   0 -15     5066.79     4763.50     66.36 o 
   6   0 -15    13084.49    12551.47    161.47 o 
   8   0 -15     6323.34     6061.56     81.69 o 
  10   0 -15     2236.39     2108.75     39.91 o 
  12   0 -15       77.27       97.91      9.64 o 
   1   1 -15      814.82      845.72      8.96 o 
   2   1 -15      281.90      292.89      5.07 o 
   3   1 -15     1839.02     1836.92     17.71 o 
   4   1 -15     6157.31     5932.92     52.05 o 
   5   1 -15     2059.27     1888.00     20.63 o 
   6   1 -15     6754.76     6598.17     59.92 o 
   7   1 -15       11.16       18.73      2.96 o 
   8   1 -15     7901.72     7544.51     77.32 o 
   9   1 -15      382.24      361.56      9.91 o 
  10   1 -15     1620.12     1597.62     22.94 o 
  11   1 -15     1033.25     1075.49     18.30 o 
  12   1 -15     2290.29     2285.09     33.05 o 
   1   2 -15     4575.98     4425.23     32.33 o 
   2   2 -15     1937.13     1919.65     16.85 o 
   3   2 -15     1339.75     1302.41     13.69 o 
   4   2 -15      577.07      574.31      8.16 o 
   5   2 -15      525.14      529.71      8.82 o 
   6   2 -15     3832.23     3615.96     36.82 o 
   7   2 -15      549.74      503.15      9.17 o 
   8   2 -15     4234.28     3984.76     42.63 o 
   9   2 -15      311.62      325.06      9.00 o 
  10   2 -15     9399.89     9214.83     99.34 o 
  11   2 -15      507.86      510.52     12.99 o 
   1   3 -15      519.79      497.47      6.76 o 
   2   3 -15     1391.51     1370.96     13.50 o 
   3   3 -15      647.26      645.46      8.64 o 
   4   3 -15      483.39      489.68      7.83 o 
   5   3 -15     1620.55     1496.86     16.83 o 
   6   3 -15     5951.28     5716.17     55.35 o 
   7   3 -15      450.26      407.92      8.26 o 
   8   3 -15     5487.02     5171.85     53.42 o 
   9   3 -15      325.80      353.38      8.32 o 
  10   3 -15     5949.51     5760.04     62.74 o 
  11   3 -15      319.68      343.86     10.46 o 
   1   4 -15      850.68      821.77      9.08 o 
   2   4 -15     3113.29     3064.73     27.43 o 
   3   4 -15      107.03      116.15      4.09 o 
   4   4 -15    12032.68    11466.71     95.07 o 
   5   4 -15      646.24      624.14      9.97 o 
   6   4 -15     4451.39     4322.81     41.23 o 
   7   4 -15      521.99      497.23      9.36 o 
   8   4 -15     7656.63     7359.99     73.11 o 
   9   4 -15      328.22      322.23      8.51 o 
  10   4 -15     1021.50      956.38     16.84 o 
  11   4 -15     1754.87     1856.96     26.43 o 
   1   5 -15      282.18      294.16      5.35 o 
   2   5 -15     4053.06     3959.57     38.05 o 
   3   5 -15      974.06      902.59     12.06 o 
   4   5 -15     3206.29     3137.21     33.27 o 
   5   5 -15      249.16      261.11      6.97 o 
   6   5 -15     6017.82     5779.45     56.20 o 
   7   5 -15      150.30      146.27      5.58 o 
   8   5 -15     3288.75     3183.10     36.56 o 
   9   5 -15      726.87      728.33     14.07 o 
  10   5 -15     4209.03     4038.23     49.87 o 
   1   6 -15      677.20      661.93      9.05 o 
   2   6 -15      192.58      189.59      5.86 o 
   3   6 -15      357.37      356.94      7.82 o 
   4   6 -15      919.31      876.22     13.42 o 
   5   6 -15      290.33      287.74      7.58 o 
   6   6 -15     3329.33     3186.26     34.58 o 
   7   6 -15     1289.38     1296.31     17.39 o 
   8   6 -15     2701.37     2578.22     31.12 o 
   9   6 -15      185.05      190.00      8.51 o 
  10   6 -15     5144.33     4941.17     59.58 o 
   1   7 -15       75.08       74.94      4.41 o 
   2   7 -15      192.88      225.53      7.02 o 
   3   7 -15     1755.42     1792.10     21.30 o 
   4   7 -15     1396.95     1340.17     18.06 o 
   5   7 -15      342.53      352.14      8.50 o 
   6   7 -15      690.53      710.09     12.36 o 
   7   7 -15      989.10     1000.98     15.59 o 
   8   7 -15     4513.83     4443.45     50.89 o 
   9   7 -15      753.02      761.60     17.10 o 
   1   8 -15       65.74       74.88      5.47 o 
   2   8 -15     2631.80     2691.93     33.57 o 
   3   8 -15      748.07      732.35     13.25 o 
   4   8 -15      620.78      663.97     12.86 o 
   5   8 -15      957.05      933.12     16.44 o 
   6   8 -15     2772.49     2776.01     33.22 o 
   7   8 -15      539.63      531.78     12.66 o 
   8   8 -15     2293.00     2296.59     32.95 o 
   1   9 -15     1262.41     1309.47     20.08 o 
   2   9 -15     3495.98     3596.12     41.17 o 
   3   9 -15      859.77      905.03     18.72 o 
   4   9 -15     5231.08     5212.54     75.58 o 
   5   9 -15      312.84      294.18     10.90 o 
   6   9 -15     4897.70     4869.73     61.41 o 
   7   9 -15     1095.30     1082.96     22.72 o 
   1  10 -15      176.33      200.63     10.13 o 
   2  10 -15      134.72      148.82      8.47 o 
   3  10 -15     1460.05     1446.57     28.16 o 
   4  10 -15     1592.01     1606.33     31.45 o 
   5  10 -15      229.75      231.38     11.79 o 
   1  11 -15      283.09      317.83     21.32 o 
   0   0 -14    18483.81    18692.59    282.63 o 
   2   0 -14     2347.02     2313.85     28.28 o 
   4   0 -14    13793.83    13127.89    148.56 o 
   6   0 -14     3883.59     3714.03     52.35 o 
   8   0 -14     1584.33     1529.78     26.88 o 
  10   0 -14      619.24      623.20     17.96 o 
  12   0 -14     5043.47     4918.28     78.90 o 
   0   1 -14     1412.34     1413.34     18.52 o 
   1   1 -14      304.46      304.03      4.73 o 
   2   1 -14    13544.97    13193.42     94.32 o 
   3   1 -14     1680.81     1695.24     18.47 o 
   4   1 -14     5398.08     5236.28     43.90 o 
   5   1 -14      136.25      138.59      4.52 o 
   6   1 -14     3400.97     3288.98     32.24 o 
   7   1 -14     2178.49     2088.80     22.28 o 
   8   1 -14      602.15      581.22      9.89 o 
   9   1 -14      462.43      475.71     11.07 o 
  10   1 -14      423.42      410.76     10.32 o 
  11   1 -14      382.69      376.51     10.30 o 
  12   1 -14      303.00      322.12     10.77 o 
   0   2 -14    17917.49    17433.68    175.86 o 
   1   2 -14       47.60       63.49      2.66 o 
   2   2 -14    13833.41    13820.87     97.62 o 
   3   2 -14      758.97      751.98      9.16 o 
   4   2 -14     4081.36     4127.34     35.02 o 
   5   2 -14      245.94      241.76      5.65 o 
   6   2 -14      661.95      674.26     10.56 o 
   7   2 -14      357.27      345.48      6.74 o 
   8   2 -14      500.81      481.24      9.49 o 
   9   2 -14      282.76      265.09      8.11 o 
  10   2 -14     1396.52     1397.23     21.39 o 
  11   2 -14      162.29      181.25      8.34 o 
  12   2 -14      147.73      159.14      8.40 o 
   0   3 -14    40644.57    40171.41    382.68 o 
   1   3 -14     8718.53     8615.20     62.42 o 
   2   3 -14     7990.25     8032.37     58.33 o 
   3   3 -14     1003.18      915.18     10.22 o 
   4   3 -14     3578.52     3633.97     35.04 o 
   5   3 -14      313.78      305.58      6.85 o 
   6   3 -14     1279.56     1224.28     15.81 o 
   7   3 -14      926.82      930.09     12.33 o 
   8   3 -14      253.29      258.93      6.74 o 
   9   3 -14      348.68      354.67      9.69 o 
  10   3 -14     1119.92     1096.52     18.81 o 
  11   3 -14      285.05      287.27     10.22 o 
   0   4 -14      133.58      151.57      5.70 o 
   1   4 -14     1443.79     1435.51     13.12 o 
   2   4 -14     5309.69     5146.40     41.99 o 
   3   4 -14      312.15      325.67      5.99 o 
   4   4 -14     6992.68     6917.17     56.99 o 
   5   4 -14      137.30      139.99      4.81 o 
   6   4 -14     3580.58     3489.99     34.20 o 
   7   4 -14      434.67      435.96      8.35 o 
   8   4 -14     2205.85     2090.85     27.05 o 
   9   4 -14      767.28      757.99     13.60 o 
  10   4 -14      178.51      170.33      7.88 o 
  11   4 -14      156.03      151.43      7.84 o 
   0   5 -14      990.01      952.44     15.32 o 
   1   5 -14     2094.80     2000.98     17.10 o 
   2   5 -14     4315.38     4214.49     35.29 o 
   3   5 -14     2581.59     2549.96     24.63 o 
   4   5 -14     4795.69     4640.54     42.99 o 
   5   5 -14      329.92      301.54      7.28 o 
   6   5 -14     4017.99     3866.79     39.73 o 
   7   5 -14      423.30      403.75      8.50 o 
   8   5 -14      895.75      915.45     15.63 o 
   9   5 -14      198.33      195.12      7.50 o 
  10   5 -14      220.65      226.74      9.00 o 
  11   5 -14       60.37       64.71      6.84 o 
   0   6 -14    16799.90    17260.92    176.81 o 
   1   6 -14     1670.90     1649.04     17.00 o 
   2   6 -14     6673.60     6670.20     55.54 o 
   3   6 -14      130.45      143.16      5.31 o 
   4   6 -14     3665.54     3547.51     36.85 o 
   5   6 -14     3154.30     3064.53     32.87 o 
   6   6 -14      372.16      363.05      8.27 o 
   7   6 -14      731.74      724.06     13.75 o 
   8   6 -14      342.64      344.53      9.51 o 
   9   6 -14      571.59      581.18     13.30 o 
  10   6 -14      416.04      420.89     10.56 o 
   0   7 -14     7512.15     7700.36     94.91 o 
   1   7 -14     1545.40     1578.27     18.10 o 
   2   7 -14     7362.54     7483.75     75.08 o 
   3   7 -14      929.30      930.57     13.45 o 
   4   7 -14     2808.21     2777.90     31.90 o 
   5   7 -14      283.79      263.94      7.37 o 
   6   7 -14      238.43      239.03      7.16 o 
   7   7 -14      633.90      628.64     14.03 o 
   8   7 -14      180.24      197.17      8.82 o 
   9   7 -14      508.89      509.48     12.96 o 
   0   8 -14     2919.51     2881.39     42.61 o 
   1   8 -14     1281.60     1338.57     17.64 o 
   2   8 -14     3236.56     3233.04     38.36 o 
   3   8 -14     1949.36     1952.33     24.53 o 
   4   8 -14     1011.03     1020.22     15.95 o 
   5   8 -14      238.80      254.05      8.03 o 
   6   8 -14     1888.76     1889.55     24.77 o 
   7   8 -14      430.32      451.26     12.26 o 
   8   8 -14      477.79      489.48     14.64 o 
   0   9 -14     1239.32     1252.71     25.70 o 
   1   9 -14     2489.86     2539.06     31.44 o 
   2   9 -14     1514.14     1553.44     24.07 o 
   3   9 -14      109.56      121.57      7.44 o 
   4   9 -14     3468.01     3450.00     47.38 o 
   5   9 -14     2332.08     2336.02     32.43 o 
   6   9 -14      880.72      882.91     17.24 o 
   7   9 -14     1120.97     1112.93     26.40 o 
   0  10 -14     3107.28     3214.56     54.69 o 
   1  10 -14     1742.26     1792.94     27.89 o 
   2  10 -14     3083.57     3149.07     40.33 o 
   3  10 -14     2168.30     2152.46     33.35 o 
   4  10 -14     1090.92     1133.20     23.81 o 
   5  10 -14      146.87      160.76     10.38 o 
   0  11 -14     8680.95     8992.51    292.79 o 
   1  11 -14     1260.25     1295.71     31.34 o 
   2  11 -14     1911.47     1985.38     46.90 o 
   3  11 -14     1628.35     1633.87     35.99 o 
   2   0 -13     1065.95      993.83     14.03 o 
   4   0 -13     4321.20     4117.29     47.54 o 
   6   0 -13    20109.03    19312.51    376.18 o 
   8   0 -13     1575.27     1649.72     27.86 o 
  10   0 -13     6438.32     6150.12     91.97 o 
  12   0 -13     1811.27     1785.69     36.18 o 
   1   1 -13      337.17      333.17      4.86 o 
   2   1 -13     1220.29     1259.81     11.42 o 
   3   1 -13      505.01      464.87      7.03 o 
   4   1 -13     7490.31     7230.94     56.74 o 
   5   1 -13      836.43      785.04     10.61 o 
   6   1 -13     3327.02     3290.11     30.59 o 
   7   1 -13      490.25      494.21      7.27 o 
   8   1 -13     8422.83     7981.18     80.60 o 
   9   1 -13     1450.21     1399.95     23.66 o 
  10   1 -13     4037.93     3938.96     44.40 o 
  11   1 -13      559.79      574.14     12.35 o 
  12   1 -13     2862.45     2839.14     35.74 o 
   1   2 -13       36.75       39.80      2.13 o 
   2   2 -13     1207.34     1302.34     11.64 o 
   3   2 -13     2326.79     2326.02     20.81 o 
   4   2 -13     3194.37     3243.25     27.45 o 
   5   2 -13     2798.58     2684.21     26.66 o 
   6   2 -13     2309.98     2265.18     24.66 o 
   7   2 -13      650.00      617.87      9.68 o 
   8   2 -13     9349.33     8996.53     86.82 o 
   9   2 -13      147.94      129.28      6.36 o 
  10   2 -13     4885.95     4794.76     55.61 o 
  11   2 -13     3296.75     3192.68     47.02 o 
  12   2 -13     3138.93     3196.25     44.60 o 
   1   3 -13      415.68      441.83      5.92 o 
   2   3 -13     5487.77     5341.89     39.87 o 
   3   3 -13     6697.42     6390.87     49.93 o 
   4   3 -13     1776.62     1858.44     17.80 o 
   5   3 -13     3615.65     3374.48     32.48 o 
   6   3 -13     6127.02     5814.17     53.16 o 
   7   3 -13      972.13      849.69     12.95 o 
   8   3 -13     2601.22     2488.25     28.41 o 
   9   3 -13      157.34      163.49      6.97 o 
  10   3 -13     7820.31     7546.47     83.56 o 
  11   3 -13     1235.67     1205.64     20.17 o 
  12   3 -13     4092.33     4183.93     54.05 o 
   1   4 -13     1083.92     1075.94     11.06 o 
   2   4 -13     1299.21     1273.74     12.15 o 
   3   4 -13     7551.98     7369.43     55.19 o 
   4   4 -13     5076.84     4933.96     42.30 o 
   5   4 -13      548.59      504.77      7.87 o 
   6   4 -13     8946.01     8705.09     79.53 o 
   7   4 -13      211.18      206.30      6.83 o 
   8   4 -13     3958.05     3751.54     42.53 o 
   9   4 -13     1061.92     1019.89     16.11 o 
  10   4 -13     2574.13     2457.00     33.08 o 
  11   4 -13      481.41      473.21     12.04 o 
   1   5 -13      276.12      247.91      4.65 o 
   2   5 -13      301.59      344.29      5.58 o 
   3   5 -13     4446.49     4454.57     37.42 o 
   4   5 -13     5283.81     5157.89     45.79 o 
   5   5 -13     3863.71     3623.55     37.16 o 
   6   5 -13     4623.77     4373.49     46.57 o 
   7   5 -13     1401.44     1350.02     19.61 o 
   8   5 -13     8396.36     8111.93     83.31 o 
   9   5 -13      534.32      519.64     11.11 o 
  10   5 -13      805.36      797.84     15.84 o 
  11   5 -13     1733.58     1776.07     28.81 o 
   1   6 -13     1863.30     1976.44     19.10 o 
   2   6 -13     1764.17     1734.16     17.80 o 
   3   6 -13      956.68      902.87     12.60 o 
   4   6 -13     1191.68     1158.93     14.89 o 
   5   6 -13      397.16      373.08      8.52 o 
   6   6 -13     3934.42     3823.58     41.37 o 
   7   6 -13      969.57      915.90     15.50 o 
   8   6 -13     4016.84     3861.61     42.16 o 
   9   6 -13      359.68      355.12      9.52 o 
  10   6 -13     5047.90     4963.36     63.00 o 
   1   7 -13      608.31      605.89      9.05 o 
   2   7 -13      428.65      441.52      8.27 o 
   3   7 -13     1447.68     1477.32     17.86 o 
   4   7 -13     1092.23     1065.56     15.09 o 
   5   7 -13      488.58      493.18     10.24 o 
   6   7 -13     5746.37     5543.48     54.39 o 
   7   7 -13      699.84      708.89     13.77 o 
   8   7 -13     2652.08     2565.91     33.03 o 
   9   7 -13     1308.62     1277.13     20.21 o 
  10   7 -13     4316.76     4154.11     53.32 o 
   1   8 -13      513.74      535.29      9.94 o 
   2   8 -13      286.59      301.94      8.25 o 
   3   8 -13      845.75      869.67     15.13 o 
   4   8 -13     4883.22     4806.96     60.08 o 
   5   8 -13     1463.55     1472.47     20.26 o 
   6   8 -13     1394.46     1351.77     19.60 o 
   7   8 -13      685.62      698.53     14.11 o 
   8   8 -13     3269.50     3257.49     42.10 o 
   9   8 -13     1760.44     1727.63     28.07 o 
   1   9 -13     3032.90     3078.46     32.61 o 
   2   9 -13     1143.28     1174.91     18.83 o 
   3   9 -13      231.95      232.05      9.00 o 
   4   9 -13     1831.70     1820.76     28.91 o 
   5   9 -13     1091.60     1055.46     17.84 o 
   6   9 -13     2827.60     2725.67     39.36 o 
   7   9 -13      277.49      274.99     12.36 o 
   8   9 -13     1730.19     1712.83     63.59 o 
   1  10 -13       85.85       91.73      7.19 o 
   2  10 -13     1050.96     1072.90     18.05 o 
   3  10 -13     1654.85     1714.36     31.15 o 
   4  10 -13      764.42      745.90     18.35 o 
   5  10 -13     2241.96     2153.65     38.13 o 
   6  10 -13     2543.09     2504.78     47.43 o 
   1  11 -13      300.76      327.99     14.65 o 
   2  11 -13      152.21      161.68     10.35 o 
   3  11 -13      499.79      537.42     17.76 o 
   4  11 -13      727.20      749.04     36.25 o 
   0   0 -12    17945.20    17985.61    268.41 o 
   2   0 -12     5906.53     5654.92     62.43 o 
   4   0 -12     9760.59     9610.18    113.42 o 
   6   0 -12     1614.93     1589.15     23.37 o 
   8   0 -12      584.56      573.16     13.79 o 
  10   0 -12     1573.37     1549.31     31.06 o 
  12   0 -12      184.59      211.27     11.66 o 
   0   1 -12    14455.69    14046.98    153.46 o 
   1   1 -12     1462.84     1421.13     12.36 o 
   2   1 -12    19204.02    18915.09    129.64 o 
   3   1 -12     3404.89     3255.30     29.73 o 
   4   1 -12     4884.55     4851.18     38.78 o 
   5   1 -12     7496.50     7193.20     57.47 o 
   6   1 -12     2452.13     2400.52     22.57 o 
   7   1 -12     2313.02     2239.08     22.05 o 
   8   1 -12      214.19      217.94      7.12 o 
   9   1 -12     1786.53     1720.32     24.11 o 
  10   1 -12       94.58      112.66      5.92 o 
  11   1 -12       61.96       61.38      5.54 o 
  12   1 -12     2060.92     2068.00     30.04 o 
   0   2 -12     6665.05     6819.65     68.76 o 
   1   2 -12      622.36      653.15      7.05 o 
   2   2 -12    10900.32    10773.13     74.36 o 
   3   2 -12      346.25      442.66      5.78 o 
   4   2 -12    10301.90    10099.71     89.69 o 
   5   2 -12     2829.80     2803.77     26.54 o 
   6   2 -12      752.51      760.40     10.61 o 
   7   2 -12     5999.48     5639.15     59.05 o 
   8   2 -12      971.84      974.66     13.62 o 
   9   2 -12       73.33       79.61      5.25 o 
  10   2 -12      268.53      265.29      8.66 o 
  11   2 -12       14.59       15.97      5.02 o 
  12   2 -12      982.59      987.25     19.54 o 
   0   3 -12    10823.08    10666.62    104.96 o 
   1   3 -12     6040.31     6220.31     46.81 o 
   2   3 -12     6756.54     6724.38     49.24 o 
   3   3 -12      471.22      518.68      6.05 o 
   4   3 -12     2958.40     3002.91     25.43 o 
   5   3 -12      588.30      589.39      9.16 o 
   6   3 -12     2728.33     2662.16     27.77 o 
   7   3 -12     2391.77     2248.64     25.89 o 
   8   3 -12     1424.45     1397.90     18.08 o 
   9   3 -12      827.55      802.63     14.77 o 
  10   3 -12       32.92       51.39      5.54 o 
  11   3 -12      474.91      467.03     11.47 o 
  12   3 -12      362.28      383.13     11.14 o 
   0   4 -12    45744.57    44406.24    421.55 o 
   1   4 -12     2222.28     2383.73     19.66 o 
   2   4 -12     9004.69     8959.02     62.59 o 
   3   4 -12     1801.64     1724.41     15.15 o 
   4   4 -12     1065.66     1151.89     13.55 o 
   5   4 -12      130.71      147.58      4.53 o 
   6   4 -12     2580.13     2459.03     26.36 o 
   7   4 -12     2218.64     2120.87     26.64 o 
   8   4 -12      248.89      257.05      6.97 o 
   9   4 -12      182.27      181.80      6.04 o 
  10   4 -12      608.01      599.98     12.97 o 
  11   4 -12       40.58       36.25      5.07 o 
  12   4 -12     1344.28     1386.84     24.21 o 
   0   5 -12    10208.70    10359.18    102.10 o 
   1   5 -12     2496.25     2575.18     20.86 o 
   2   5 -12    11955.03    11830.66     81.62 o 
   3   5 -12       78.00       87.53      4.23 o 
   4   5 -12     4653.48     4483.85     42.24 o 
   5   5 -12     2186.57     2069.98     24.62 o 
   6   5 -12      519.99      527.18      9.27 o 
   7   5 -12     3220.68     3018.60     33.68 o 
   8   5 -12      435.74      430.11      9.26 o 
   9   5 -12      255.30      229.17      7.01 o 
  10   5 -12      891.93      873.09     15.33 o 
  11   5 -12      137.99      168.64      8.56 o 
   0   6 -12     1522.12     1727.78     21.47 o 
   1   6 -12     1633.82     1719.45     15.88 o 
   2   6 -12     5369.57     5420.84     44.48 o 
   3   6 -12      164.45      152.73      4.71 o 
   4   6 -12     4361.12     4104.65     41.41 o 
   5   6 -12     1130.31     1078.46     14.78 o 
   6   6 -12     2364.82     2269.51     25.39 o 
   7   6 -12     1945.62     1909.71     23.67 o 
   8   6 -12      499.39      513.56     10.52 o 
   9   6 -12      168.61      169.22      7.02 o 
  10   6 -12       73.28       94.31      6.47 o 
  11   6 -12      324.74      308.81     11.01 o 
   0   7 -12     6451.58     6740.92     76.41 o 
   1   7 -12      327.64      317.01      6.30 o 
   2   7 -12     2667.07     2723.16     27.55 o 
   3   7 -12     2408.21     2402.78     24.26 o 
   4   7 -12     7760.27     7586.50     68.61 o 
   5   7 -12     1041.71     1041.21     14.80 o 
   6   7 -12      959.95      920.56     13.72 o 
   7   7 -12     1179.46     1197.11     19.28 o 
   8   7 -12      360.82      379.36      9.96 o 
   9   7 -12       11.17       14.95      4.37 o 
  10   7 -12      423.44      402.12     11.88 o 
   0   8 -12     2518.20     2511.00     34.88 o 
   1   8 -12     1883.53     1905.63     22.96 o 
   2   8 -12     9039.35     9060.78     85.34 o 
   3   8 -12     2916.70     2913.25     35.10 o 
   4   8 -12     1455.89     1466.98     20.02 o 
   5   8 -12      621.58      620.78     11.82 o 
   6   8 -12      480.67      487.08     10.39 o 
   7   8 -12      894.01      915.85     16.25 o 
   8   8 -12      313.21      331.66     10.37 o 
   9   8 -12      650.90      657.28     15.35 o 
   0   9 -12     5983.69     6058.74     84.35 o 
   1   9 -12     1318.45     1349.87     17.62 o 
   2   9 -12     3522.98     3577.03     39.38 o 
   3   9 -12     1417.89     1413.58     22.65 o 
   4   9 -12     1762.47     1754.08     27.85 o 
   5   9 -12      412.48      412.44     11.25 o 
   6   9 -12      744.78      751.19     16.26 o 
   7   9 -12      260.96      267.97      9.97 o 
   8   9 -12       48.11       58.66      6.80 o 
   0  10 -12     3218.92     3320.27     71.63 o 
   1  10 -12     2264.78     2307.55     29.11 o 
   2  10 -12     2093.46     2151.42     29.65 o 
   3  10 -12      954.63      979.19     19.74 o 
   4  10 -12     4831.42     4812.49     66.26 o 
   5  10 -12     1615.24     1619.91     29.13 o 
   6  10 -12      638.03      647.85     20.20 o 
   0  11 -12      110.06      136.50     14.96 o 
   1  11 -12     1231.51     1234.14     27.57 o 
   2  11 -12     2858.79     2876.82     43.36 o 
   3  11 -12     1506.35     1538.35     29.45 o 
   4  11 -12     1629.67     1656.55     30.22 o 
   2   0 -11     1527.40     1510.83     19.55 o 
   4   0 -11    12690.12    12313.17    144.96 o 
   6   0 -11      445.21      435.14      8.85 o 
   8   0 -11     7555.54     7434.51    107.63 o 
  10   0 -11    11811.36    11739.15    184.75 o 
  12   0 -11     9502.91     9640.08    156.93 o 
   1   1 -11      477.50      440.31      5.31 o 
   2   1 -11     2144.23     2005.52     16.58 o 
   3   1 -11     2695.86     2823.58     25.09 o 
   4   1 -11     2305.68     2316.49     20.50 o 
   5   1 -11     2561.18     2472.92     24.81 o 
   6   1 -11     7242.68     7257.25     71.07 o 
   7   1 -11     1301.01     1238.91     14.43 o 
   8   1 -11     3114.37     3104.62     37.17 o 
   9   1 -11     1208.74     1203.75     18.48 o 
  10   1 -11     8195.89     7992.91     82.71 o 
  11   1 -11      575.04      581.15     12.72 o 
  12   1 -11     4298.54     4288.08     51.89 o 
  13   1 -11      322.86      344.26     11.20 o 
   1   2 -11      126.91      126.87      3.04 o 
   2   2 -11    20032.42    19632.68    137.36 o 
   3   2 -11     2769.47     2687.93     21.86 o 
   4   2 -11    10649.56    10450.70     85.87 o 
   5   2 -11     1615.28     1579.87     15.54 o 
   6   2 -11     9494.91     9446.03    107.48 o 
   7   2 -11      923.39      909.96     12.78 o 
   8   2 -11     4749.79     4726.77     53.07 o 
   9   2 -11       89.23       79.91      5.06 o 
  10   2 -11     4414.53     4299.32     50.79 o 
  11   2 -11     1142.14     1146.48     20.10 o 
  12   2 -11      557.14      571.11     14.08 o 
   1   3 -11      551.75      585.61      6.72 o 
   2   3 -11     1497.58     1520.95     13.67 o 
   3   3 -11     3437.24     3280.47     25.95 o 
   4   3 -11    14725.99    14721.41    148.39 o 
   5   3 -11     1083.42     1051.42     12.74 o 
   6   3 -11     4188.74     4031.61     39.33 o 
   7   3 -11       51.34       52.02      3.50 o 
   8   3 -11    11458.86    11053.58     99.56 o 
   9   3 -11      896.72      850.94     14.00 o 
  10   3 -11     1127.72     1124.54     19.78 o 
  11   3 -11        0.50       -2.16      4.10 o 
  12   3 -11     2009.63     2061.66     30.53 o 
   1   4 -11     1937.64     1982.88     16.07 o 
   2   4 -11        5.40       14.06      1.58 o 
   3   4 -11      193.71      201.94      3.75 o 
   4   4 -11      374.08      326.69      5.74 o 
   5   4 -11     1096.19     1047.63     12.66 o 
   6   4 -11     6856.50     6560.58     58.40 o 
   7   4 -11      698.80      648.37     10.15 o 
   8   4 -11     3829.22     3620.90     38.60 o 
   9   4 -11      810.99      767.70     13.25 o 
  10   4 -11     6559.92     6314.71     66.36 o 
  11   4 -11      790.59      782.43     14.16 o 
  12   4 -11     6070.35     6146.71     79.78 o 
   1   5 -11     1228.65     1293.79     11.61 o 
   2   5 -11      697.70      770.30      8.16 o 
   3   5 -11     1135.58     1156.58     11.94 o 
   4   5 -11     2622.31     2639.43     23.79 o 
   5   5 -11     2020.52     1942.03     21.90 o 
   6   5 -11     4195.42     4025.78     40.26 o 
   7   5 -11     1694.03     1669.38     20.99 o 
   8   5 -11     6501.96     6171.65     61.88 o 
   9   5 -11      387.44      374.68      8.39 o 
  10   5 -11     5087.81     4979.37     54.37 o 
  11   5 -11     1391.12     1399.35     22.29 o 
   1   6 -11     3398.82     3324.66     26.95 o 
   2   6 -11      560.42      597.56      7.74 o 
   3   6 -11     2351.92     2350.81     22.95 o 
   4   6 -11     7765.65     7446.30     67.03 o 
   5   6 -11      747.36      710.75     11.09 o 
   6   6 -11     5787.72     5583.41     53.82 o 
   7   6 -11      542.73      515.77     10.07 o 
   8   6 -11     6348.29     6163.46     61.93 o 
   9   6 -11     1010.49     1007.23     16.29 o 
  10   6 -11      836.12      834.28     16.02 o 
  11   6 -11      277.33      315.68     10.10 o 
   1   7 -11     3418.79     3297.33     29.36 o 
   2   7 -11     2710.91     2580.94     24.80 o 
   3   7 -11      150.37      163.18      5.05 o 
   4   7 -11     2980.23     2950.18     30.29 o 
   5   7 -11      683.79      658.33     10.90 o 
   6   7 -11     8397.26     8118.35     75.43 o 
   7   7 -11      450.48      442.50     10.26 o 
   8   7 -11     2191.31     2119.54     27.84 o 
   9   7 -11     1562.91     1510.04     22.20 o 
  10   7 -11     1452.43     1405.53     21.99 o 
   1   8 -11      257.91      256.53      6.95 o 
   2   8 -11      448.91      432.96      8.36 o 
   3   8 -11      327.54      334.98      8.18 o 
   4   8 -11     3220.01     3223.64     33.98 o 
   5   8 -11      470.15      477.09     10.09 o 
   6   8 -11     2136.52     2091.19     25.90 o 
   7   8 -11     1326.77     1354.02     20.51 o 
   8   8 -11     3780.42     3664.79     46.17 o 
   9   8 -11      473.87      463.98     12.12 o 
   1   9 -11     2391.08     2358.72     25.34 o 
   2   9 -11       91.84      108.95      5.69 o 
   3   9 -11      563.52      582.86     13.09 o 
   4   9 -11      275.41      273.60      9.12 o 
   5   9 -11     1761.90     1735.41     27.76 o 
   6   9 -11     1090.68     1071.17     19.24 o 
   7   9 -11      239.02      257.88      9.66 o 
   8   9 -11     1586.63     1599.18     26.64 o 
   1  10 -11      861.96      865.43     15.22 o 
   2  10 -11      912.65      940.03     15.80 o 
   3  10 -11      867.64      855.53     17.18 o 
   4  10 -11     1390.04     1381.43     25.97 o 
   5  10 -11     2319.73     2247.10     36.49 o 
   6  10 -11     2315.34     2305.06     40.54 o 
   7  10 -11     1727.52     1732.64     33.84 o 
   1  11 -11      336.88      388.54     13.38 o 
   2  11 -11     2887.99     2975.02     44.10 o 
   3  11 -11      224.56      230.76     10.87 o 
   4  11 -11     4905.41     4943.62     67.43 o 
   5  11 -11      730.04      723.37     19.26 o 
   0   0 -10     4319.06     3913.45     62.65 o 
   2   0 -10    40907.32    40690.04    390.60 o 
   4   0 -10     8781.66     9269.12    100.23 o 
   6   0 -10      523.01      540.47     10.64 o 
   8   0 -10      504.41      491.84     13.64 o 
  10   0 -10     3072.80     3038.72     57.66 o 
  12   0 -10       28.15       49.19     10.90 o 
   0   1 -10     9919.94     9334.94    101.73 o 
   1   1 -10     1174.65     1275.48     11.12 o 
   2   1 -10    17364.21    17230.60    125.56 o 
   3   1 -10      430.74      480.87      6.22 o 
   4   1 -10    17756.39    17809.50    136.86 o 
   5   1 -10      666.75      721.92      9.46 o 
   6   1 -10     1472.17     1530.74     14.93 o 
   7   1 -10      476.57      465.81      7.40 o 
   8   1 -10      959.10      912.42     13.98 o 
   9   1 -10        0.49       -0.04      3.09 o 
  10   1 -10      230.72      255.78      8.79 o 
  11   1 -10      382.76      349.79     10.26 o 
  12   1 -10     2086.51     2075.70     31.57 o 
  13   1 -10       66.47       81.17      6.59 o 
   0   2 -10    11875.94    11894.32    115.52 o 
   1   2 -10       76.36       55.30      2.30 o 
   2   2 -10     1444.34     1305.66     11.09 o 
   3   2 -10      867.88      911.00      8.72 o 
   4   2 -10     8978.56     8909.78     90.13 o 
   5   2 -10      260.01      260.85      5.55 o 
   6   2 -10     9810.87     9739.56     92.19 o 
   7   2 -10      194.76      198.05      4.95 o 
   8   2 -10     3144.30     3117.42     34.81 o 
   9   2 -10      156.23      161.90      5.90 o 
  10   2 -10       75.00       91.31      5.57 o 
  11   2 -10      260.63      273.80      9.08 o 
  12   2 -10     2393.30     2403.83     34.97 o 
  13   2 -10       90.14       84.84      6.49 o 
   0   3 -10     1531.84     1574.28     19.41 o 
   1   3 -10      316.43      398.52      5.37 o 
   2   3 -10    11930.37    11766.11     83.53 o 
   3   3 -10     2625.77     2658.37     23.40 o 
   4   3 -10     3430.53     3446.62     37.36 o 
   5   3 -10      143.30      130.45      3.59 o 
   6   3 -10     6325.63     6245.73     51.45 o 
   7   3 -10      451.14      470.49      7.97 o 
   8   3 -10     3418.01     3410.17     34.04 o 
   9   3 -10       90.48       92.66      4.94 o 
  10   3 -10     1813.99     1781.55     25.05 o 
  11   3 -10       70.24       73.63      5.33 o 
  12   3 -10      524.52      534.09     13.89 o 
   0   4 -10    38211.85    37403.63    378.91 o 
   1   4 -10     2282.11     2397.62     18.66 o 
   2   4 -10    20431.97    20461.64    138.65 o 
   3   4 -10      295.85      317.44      4.65 o 
   4   4 -10     5037.54     4939.03     39.46 o 
   5   4 -10     2516.48     2474.48     23.58 o 
   6   4 -10      263.78      264.13      5.45 o 
   7   4 -10      533.63      513.89      8.62 o 
   8   4 -10     2107.09     2032.89     24.01 o 
   9   4 -10      271.73      263.07      7.32 o 
  10   4 -10      174.95      189.15      6.86 o 
  11   4 -10      330.25      328.56      8.74 o 
  12   4 -10     1176.64     1160.61     20.34 o 
   0   5 -10    45772.54    45914.20    433.37 o 
   1   5 -10     3195.72     3111.92     24.49 o 
   2   5 -10     5095.00     5094.30     36.91 o 
   3   5 -10     2288.77     2139.94     18.90 o 
   4   5 -10     1918.35     1958.19     18.20 o 
   5   5 -10      305.14      288.43      6.33 o 
   6   5 -10      321.73      336.19      6.81 o 
   7   5 -10      127.19      134.98      5.69 o 
   8   5 -10      193.65      205.42      6.37 o 
   9   5 -10     1129.96     1092.85     15.57 o 
  10   5 -10      368.49      375.44      9.42 o 
  11   5 -10      227.90      228.42      8.39 o 
  12   5 -10     1233.26     1256.76     20.90 o 
   0   6 -10     2044.17     2172.77     24.82 o 
   1   6 -10      103.88      116.09      3.36 o 
   2   6 -10     6839.21     6860.60     52.27 o 
   3   6 -10     5765.29     5569.22     47.72 o 
   4   6 -10     1140.57     1128.90     13.43 o 
   5   6 -10      340.14      336.62      7.11 o 
   6   6 -10     4806.34     4719.48     45.91 o 
   7   6 -10     1182.63     1150.27     16.27 o 
   8   6 -10     3299.22     3207.43     35.23 o 
   9   6 -10      792.85      772.47     13.69 o 
  10   6 -10      303.54      299.87      9.41 o 
  11   6 -10      160.34      179.02      8.38 o 
   0   7 -10     5252.18     4998.56     56.41 o 
   1   7 -10     2896.89     2872.98     25.60 o 
   2   7 -10     3053.06     3016.25     26.73 o 
   3   7 -10      312.20      311.82      6.48 o 
   4   7 -10     2583.45     2555.98     25.35 o 
   5   7 -10     1125.52     1103.15     14.88 o 
   6   7 -10     3002.22     2918.10     30.96 o 
   7   7 -10      261.07      266.16      7.94 o 
   8   7 -10     2468.35     2409.62     30.53 o 
   9   7 -10      171.95      187.96      7.88 o 
  10   7 -10      255.24      279.84      8.10 o 
   0   8 -10     5458.60     5503.02     65.34 o 
   1   8 -10      910.12      897.58     12.69 o 
   2   8 -10     3603.86     3599.75     34.30 o 
   3   8 -10      688.07      696.41     11.51 o 
   4   8 -10     5636.90     5490.16     54.27 o 
   5   8 -10     1513.56     1477.16     19.83 o 
   6   8 -10      236.73      233.70      7.09 o 
   7   8 -10       36.44       48.84      5.06 o 
   8   8 -10      126.73      143.71      7.46 o 
   9   8 -10      339.09      331.55     10.18 o 
  10   8 -10      133.43      153.90     12.07 o 
   0   9 -10     8071.29     8061.04     99.62 o 
   1   9 -10      428.01      428.48      8.90 o 
   2   9 -10     9761.28     9661.31     98.73 o 
   3   9 -10     5631.02     5560.97     62.97 o 
   4   9 -10     2985.05     2980.52     41.22 o 
   5   9 -10      158.31      142.63      7.48 o 
   6   9 -10      105.28      105.57      6.73 o 
   7   9 -10     1348.29     1349.55     22.30 o 
   8   9 -10     1280.16     1298.99     22.98 o 
   9   9 -10      507.03      550.61     21.02 o 
   0  10 -10     2745.09     2781.30     50.09 o 
   1  10 -10     3175.45     3220.75     35.31 o 
   2  10 -10     2592.33     2609.23     33.03 o 
   3  10 -10      372.02      363.92     10.95 o 
   4  10 -10     1627.14     1665.66     29.02 o 
   5  10 -10      402.26      422.72     13.04 o 
   6  10 -10     1137.41     1157.95     27.49 o 
   7  10 -10      129.96      153.96     10.31 o 
   0  11 -10        8.63       23.78      9.83 o 
   1  11 -10     1350.99     1381.75     26.33 o 
   2  11 -10      400.62      425.17     12.39 o 
   3  11 -10      517.53      501.70     14.53 o 
   4  11 -10     1667.47     1754.50     29.17 o 
   5  11 -10     1527.67     1588.89     30.54 o 
   0  12 -10     3219.69     3368.63     76.98 o 
   1  12 -10     1863.90     1938.06     39.88 o 
   2  12 -10     1123.49     1207.47     33.70 o 
   2   0  -9    10718.10    11671.55    114.17 o 
   4   0  -9     3374.43     3319.20     38.11 o 
   6   0  -9      237.23      225.98      6.71 o 
   8   0  -9    15671.41    15198.10    347.68 o 
  10   0  -9    12961.42    13025.29    204.21 o 
  12   0  -9     7029.23     7040.20    117.60 o 
   1   1  -9     2698.26     2686.54     20.21 o 
   2   1  -9      409.11      436.03      5.34 o 
   3   1  -9      879.53      956.25      9.66 o 
   4   1  -9     4483.06     4524.03     35.68 o 
   5   1  -9     4930.30     4945.16     51.40 o 
   6   1  -9     4944.13     4897.16     44.79 o 
   7   1  -9     1035.47     1033.81     13.91 o 
   8   1  -9     3146.78     3217.16     36.85 o 
   9   1  -9     3148.53     3122.70     38.17 o 
  10   1  -9    10859.38    10634.94    119.54 o 
  11   1  -9      227.14      230.58      8.47 o 
  12   1  -9     5201.20     5326.14     65.91 o 
  13   1  -9     1871.28     1881.02     29.26 o 
   1   2  -9      488.54      524.59      5.67 o 
   2   2  -9        6.67       26.20      2.01 o 
   3   2  -9      341.71      364.86      4.92 o 
   4   2  -9    18253.50    18325.08    172.38 o 
   5   2  -9      864.03      892.18      9.64 o 
   6   2  -9    24587.09    23989.88    202.24 o 
   7   2  -9      857.77      853.70     10.72 o 
   8   2  -9     2320.59     2281.19     26.88 o 
   9   2  -9     3431.51     3362.87     35.94 o 
  10   2  -9     2171.19     2140.65     26.42 o 
  11   2  -9     1152.90     1098.59     17.52 o 
  12   2  -9     1709.39     1745.35     27.20 o 
  13   2  -9      784.19      806.01     18.87 o 
   1   3  -9     2431.74     2672.47     21.90 o 
   2   3  -9     4008.89     3973.75     29.56 o 
   3   3  -9     1001.30     1002.92      8.76 o 
   4   3  -9     7636.96     7614.53     75.41 o 
   5   3  -9     2639.45     2641.38     27.66 o 
   6   3  -9     9926.35     9792.31     87.74 o 
   7   3  -9      918.05      880.38     13.48 o 
   8   3  -9    13762.45    13408.24    129.65 o 
   9   3  -9      144.49      147.07      5.69 o 
  10   3  -9     1555.49     1562.51     22.48 o 
  11   3  -9      463.06      487.83     10.99 o 
  12   3  -9      732.29      734.13     14.77 o 
  13   3  -9      669.70      672.50     15.60 o 
   1   4  -9     3740.46     3846.74     28.05 o 
   2   4  -9     1965.00     1953.08     15.82 o 
   3   4  -9     1746.53     1711.27     16.25 o 
   4   4  -9     1308.16     1389.10     14.53 o 
   5   4  -9     5124.59     4928.67     42.76 o 
   6   4  -9     1845.94     1788.86     19.86 o 
   7   4  -9      572.94      585.69      9.16 o 
   8   4  -9    13994.85    13613.85    122.34 o 
   9   4  -9      212.99      235.54      6.89 o 
  10   4  -9     6491.79     6218.69     64.68 o 
  11   4  -9      854.51      872.01     14.55 o 
  12   4  -9     3469.15     3422.95     44.94 o 
   1   5  -9     3650.89     3740.32     28.43 o 
   2   5  -9      445.22      436.69      5.87 o 
   3   5  -9     1526.65     1464.80     13.43 o 
   4   5  -9      905.02      899.52     10.06 o 
   5   5  -9      411.12      372.44      6.79 o 
   6   5  -9     8769.62     8447.96     80.79 o 
   7   5  -9      618.36      598.07     10.17 o 
   8   5  -9     5889.20     5671.68     56.86 o 
   9   5  -9     1382.93     1361.11     17.84 o 
  10   5  -9     5728.63     5610.96     63.26 o 
  11   5  -9     1636.15     1627.33     24.11 o 
  12   5  -9     3593.37     3667.26     45.60 o 
   1   6  -9      640.84      629.80      7.23 o 
   2   6  -9      974.60     1029.53     10.28 o 
   3   6  -9     1592.26     1564.46     16.15 o 
   4   6  -9     7725.51     7749.27     65.44 o 
   5   6  -9      388.88      368.92      7.25 o 
   6   6  -9     7803.71     7546.40     69.97 o 
   7   6  -9      259.85      253.19      6.89 o 
   8   6  -9     4257.50     4136.78     43.33 o 
   9   6  -9     1117.62     1086.03     16.76 o 
  10   6  -9     1341.11     1305.86     20.93 o 
  11   6  -9       67.35       69.92      6.11 o 
   1   7  -9      510.81      495.68      6.73 o 
   2   7  -9     2525.34     2422.93     22.55 o 
   3   7  -9      744.43      759.95     10.12 o 
   4   7  -9     7163.02     7047.53     60.50 o 
   5   7  -9     3499.49     3343.52     34.21 o 
   6   7  -9     2805.29     2717.86     32.70 o 
   7   7  -9      747.51      724.66     13.14 o 
   8   7  -9     5674.57     5505.37     59.25 o 
   9   7  -9      364.68      354.73     10.51 o 
  10   7  -9     2246.16     2182.79     32.83 o 
  11   7  -9      965.76      938.26     19.74 o 
   1   8  -9      833.61      831.89     11.99 o 
   2   8  -9     2830.21     2833.08     29.27 o 
   3   8  -9      741.40      722.66     10.75 o 
   4   8  -9     2167.07     2096.52     23.37 o 
   5   8  -9     2812.85     2760.91     33.14 o 
   6   8  -9     4874.03     4672.98     54.90 o 
   7   8  -9      356.57      339.09      9.69 o 
   8   8  -9     2653.55     2580.72     34.83 o 
   9   8  -9      373.31      382.01     10.78 o 
  10   8  -9     5756.85     5708.06     69.18 o 
   1   9  -9      217.89      232.45      6.93 o 
   2   9  -9      119.91      149.84      7.44 o 
   3   9  -9      478.33      497.87     11.13 o 
   4   9  -9       67.64       89.48      6.34 o 
   5   9  -9      269.10      269.04      8.22 o 
   6   9  -9      498.32      503.61     12.14 o 
   7   9  -9      403.90      421.18     11.42 o 
   8   9  -9     3232.79     3187.38     41.57 o 
   9   9  -9     1532.50     1524.51     25.57 o 
   1  10  -9      274.43      287.73      8.92 o 
   2  10  -9     1246.10     1282.22     19.90 o 
   3  10  -9     1425.65     1422.37     21.36 o 
   4  10  -9     2545.58     2548.41     38.93 o 
   5  10  -9     1439.83     1438.65     25.94 o 
   6  10  -9      893.44      925.68     20.83 o 
   7  10  -9     1492.29     1487.25     29.90 o 
   8  10  -9     2478.91     2411.80    117.25 o 
   1  11  -9      449.54      472.80     14.64 o 
   2  11  -9     2657.65     2706.57     37.38 o 
   3  11  -9      518.88      502.71     14.38 o 
   4  11  -9     5375.41     5407.55     68.25 o 
   5  11  -9     1006.50     1085.45     26.89 o 
   6  11  -9     4999.38     5019.84     84.10 o 
   1  12  -9      144.71      151.84     17.67 o 
   2  12  -9      403.37      411.27     16.24 o 
   3  12  -9     1675.01     1652.74     33.50 o 
   0   0  -8     3895.25     4583.94     85.03 o 
   2   0  -8    11550.63    11213.50    122.22 o 
   4   0  -8    32906.49    32502.82    427.22 o 
   6   0  -8     2164.47     2263.20     43.35 o 
   8   0  -8      562.22      520.02     13.40 o 
  10   0  -8     1754.61     1794.71     37.38 o 
  12   0  -8     1919.31     2015.54     48.00 o 
   0   1  -8    27419.91    26897.60    341.16 o 
   1   1  -8       15.04       12.04      1.38 o 
   2   1  -8    28499.36    27886.49    208.92 o 
   3   1  -8     6613.41     6950.17     56.15 o 
   4   1  -8     9766.89     9889.21     83.74 o 
   5   1  -8     4147.22     3897.48     30.54 o 
   6   1  -8      576.85      643.47      7.57 o 
   7   1  -8     1132.78     1141.41     14.57 o 
   8   1  -8      621.94      645.73     10.12 o 
   9   1  -8     3640.53     3547.84     39.45 o 
  10   1  -8     1330.31     1289.39     18.01 o 
  11   1  -8      294.42      289.53      8.10 o 
  12   1  -8     1022.77     1047.86     18.97 o 
  13   1  -8      584.89      628.49     17.49 o 
   0   2  -8     7826.98     7150.62     69.51 o 
   1   2  -8     1676.29     1620.27     13.19 o 
   2   2  -8    18471.72    18551.68    130.93 o 
   3   2  -8     1017.82     1066.66     10.14 o 
   4   2  -8     8589.50     8992.30     84.31 o 
   5   2  -8     1543.98     1541.97     16.50 o 
   6   2  -8     7697.14     7475.30     85.14 o 
   7   2  -8     4464.63     4350.50     41.32 o 
   8   2  -8      111.45      119.39      5.05 o 
   9   2  -8       87.18       89.15      4.39 o 
  10   2  -8     1033.46     1068.27     15.80 o 
  11   2  -8      100.44      113.20      7.12 o 
  12   2  -8      616.82      619.88     13.32 o 
  13   2  -8       99.85       97.61      7.45 o 
   0   3  -8     7202.56     6846.61     71.13 o 
   1   3  -8     3305.47     3296.93     24.50 o 
   2   3  -8     1012.09      895.51      8.04 o 
   3   3  -8      824.36      850.26      7.76 o 
   4   3  -8    12935.61    12683.50    104.53 o 
   5   3  -8     3313.71     3366.65     35.39 o 
   6   3  -8     7133.40     7049.23     71.43 o 
   7   3  -8     2733.15     2653.91     26.94 o 
   8   3  -8      362.42      364.27      7.88 o 
   9   3  -8     1764.94     1723.51     22.00 o 
  10   3  -8      163.22      181.47      6.25 o 
  11   3  -8      158.16      170.98      8.31 o 
  12   3  -8     1484.29     1443.11     22.96 o 
  13   3  -8      163.42      169.52      8.95 o 
   0   4  -8    35300.79    36274.65    340.74 o 
   1   4  -8     8824.20     8980.47     62.87 o 
   2   4  -8    26649.42    26355.75    182.11 o 
   3   4  -8      853.18      891.98      8.42 o 
   4   4  -8     1945.84     1828.22     18.18 o 
   5   4  -8      789.97      809.11      8.60 o 
   6   4  -8      666.02      722.34      9.03 o 
   7   4  -8     2654.36     2623.39     30.23 o 
   8   4  -8      298.50      300.64      6.23 o 
   9   4  -8      252.18      251.44      6.87 o 
  10   4  -8     1532.28     1453.44     19.87 o 
  11   4  -8      595.20      597.57     11.41 o 
  12   4  -8      590.60      587.77     15.07 o 
   0   5  -8    22261.52    22749.85    239.09 o 
   1   5  -8     3002.83     3058.12     22.30 o 
   2   5  -8    11794.23    12031.57     84.96 o 
   3   5  -8     2958.89     2984.02     23.26 o 
   4   5  -8     3103.32     3202.80     30.02 o 
   5   5  -8      561.14      549.49      8.32 o 
   6   5  -8     1451.68     1453.56     18.14 o 
   7   5  -8     4873.77     4724.30     47.64 o 
   8   5  -8       58.91       68.71      4.06 o 
   9   5  -8      725.54      704.33     12.27 o 
  10   5  -8      128.69      150.87      6.66 o 
  11   5  -8      208.68      233.29      8.06 o 
  12   5  -8     1711.70     1724.98     26.47 o 
   0   6  -8    17616.07    17063.14    171.79 o 
   1   6  -8     4666.10     4722.80     36.32 o 
   2   6  -8     2416.98     2407.87     19.79 o 
   3   6  -8      240.11      250.03      4.81 o 
   4   6  -8     1646.26     1722.77     17.45 o 
   5   6  -8     1632.00     1647.02     18.19 o 
   6   6  -8     2611.29     2577.83     28.47 o 
   7   6  -8      662.74      660.14     11.03 o 
   8   6  -8     2497.12     2459.13     29.84 o 
   9   6  -8      991.40      947.67     15.11 o 
  10   6  -8      143.75      154.97      7.09 o 
  11   6  -8      385.55      369.50     10.85 o 
  12   6  -8     2000.89     1965.52     92.59 o 
   0   7  -8     8034.56     7886.80     87.84 o 
   1   7  -8     1810.81     1781.25     16.22 o 
   2   7  -8    10401.80    10319.51     79.34 o 
   3   7  -8     1686.13     1667.28     17.20 o 
   4   7  -8     1518.78     1479.59     16.32 o 
   5   7  -8       76.58       74.61      3.96 o 
   6   7  -8     1570.24     1518.35     22.01 o 
   7   7  -8     2293.27     2212.62     29.61 o 
   8   7  -8      853.11      851.96     15.40 o 
   9   7  -8      111.25      118.27      6.35 o 
  10   7  -8      542.00      532.55     13.25 o 
  11   7  -8       27.83       33.23      5.75 o 
   0   8  -8     7257.73     7413.10     83.75 o 
   1   8  -8     2096.21     2111.06     19.95 o 
   2   8  -8     4517.02     4509.69     41.93 o 
   3   8  -8     1375.61     1331.42     16.48 o 
   4   8  -8     5179.11     5058.11     52.89 o 
   5   8  -8      240.38      231.50      6.82 o 
   6   8  -8      708.59      710.78     13.95 o 
   7   8  -8     2058.02     2016.84     28.13 o 
   8   8  -8       14.46       19.72      4.51 o 
   9   8  -8      593.70      582.65     13.10 o 
  10   8  -8      435.11      453.35     11.76 o 
   0   9  -8     1866.32     1986.60     27.82 o 
   1   9  -8     1230.17     1232.54     15.84 o 
   2   9  -8     5899.62     5825.31     62.26 o 
   3   9  -8     1353.08     1331.06     18.73 o 
   4   9  -8     4204.53     4178.71     44.85 o 
   5   9  -8     2104.55     2130.27     30.62 o 
   6   9  -8      519.79      506.20     12.07 o 
   7   9  -8      539.98      559.81     13.02 o 
   8   9  -8      319.14      320.87     10.25 o 
   9   9  -8      364.67      351.17     11.30 o 
   0  10  -8     3279.97     3310.35     69.82 o 
   1  10  -8     2544.49     2654.05     32.62 o 
   2  10  -8     3968.45     4011.08     45.50 o 
   3  10  -8     2992.62     2924.04     35.79 o 
   4  10  -8     2171.70     2175.07     31.77 o 
   5  10  -8       78.47      104.29      8.44 o 
   6  10  -8      330.74      346.84     12.57 o 
   7  10  -8      667.36      662.95     17.33 o 
   8  10  -8      294.44      310.18     12.02 o 
   0  11  -8     2086.32     2032.66     51.11 o 
   1  11  -8     3610.38     3633.96     52.73 o 
   2  11  -8     1086.62     1121.02     20.26 o 
   3  11  -8      398.15      391.89     13.93 o 
   4  11  -8     1880.37     1954.91     30.72 o 
   5  11  -8      132.62      143.65     11.81 o 
   6  11  -8     1664.02     1745.02     36.30 o 
   0  12  -8     1923.89     1999.24     51.96 o 
   1  12  -8     2404.88     2482.99     42.87 o 
   2  12  -8     2295.69     2285.81     36.15 o 
   3  12  -8      457.04      472.74     15.50 o 
   2   0  -7      257.97      234.10      4.67 o 
   4   0  -7     8821.15     9529.41    130.65 o 
   6   0  -7    30888.26    31375.68    588.07 o 
   8   0  -7      495.15      502.21     10.78 o 
  10   0  -7     6718.16     6746.15    100.32 o 
  12   0  -7     6792.62     6892.83    115.14 o 
   1   1  -7     2266.39     2026.67     16.03 o 
   2   1  -7    11522.56    12123.07     91.57 o 
   3   1  -7      646.50      545.46      5.61 o 
   4   1  -7    15088.55    15143.95    125.31 o 
   5   1  -7     1354.14     1365.87     13.21 o 
   6   1  -7      700.99      704.45      8.60 o 
   7   1  -7     1909.70     1836.93     19.63 o 
   8   1  -7     8729.66     8582.80     83.88 o 
   9   1  -7      910.78      947.39     13.65 o 
  10   1  -7     9710.15     9702.55     97.22 o 
  11   1  -7     2761.81     2774.16     32.70 o 
  12   1  -7     2890.03     2926.18     36.62 o 
  13   1  -7      383.29      410.50     13.78 o 
   1   2  -7      903.36      907.15      8.10 o 
   2   2  -7     5454.81     5776.43     42.22 o 
   3   2  -7      149.48      174.57      2.98 o 
   4   2  -7     7672.51     7794.10     68.61 o 
   5   2  -7     3640.07     3777.95     42.15 o 
   6   2  -7     1013.44     1007.22     11.06 o 
   7   2  -7     1621.84     1544.67     17.89 o 
   8   2  -7    16843.25    16519.40    174.70 o 
   9   2  -7      808.41      837.24     12.82 o 
  10   2  -7     6619.49     6705.97     72.93 o 
  11   2  -7     1821.45     1772.81     22.93 o 
  12   2  -7     3702.54     3773.90     51.61 o 
  13   2  -7      108.97      105.80      7.47 o 
   1   3  -7     2307.02     2123.55     15.95 o 
   2   3  -7     3287.83     3424.12     25.31 o 
   3   3  -7      980.41      820.03      7.61 o 
   4   3  -7     1068.48     1115.24     10.03 o 
   5   3  -7     7209.39     7548.92     73.92 o 
   6   3  -7    23300.71    23309.96    274.63 o 
   7   3  -7      877.90      890.97     11.29 o 
   8   3  -7     2056.96     2178.71     25.28 o 
   9   3  -7      964.69      975.78     14.40 o 
  10   3  -7     6877.24     6906.86     70.69 o 
  11   3  -7     1368.68     1393.03     20.16 o 
  12   3  -7     4206.40     4258.64     56.70 o 
  13   3  -7      345.57      367.25     11.19 o 
   1   4  -7      855.19     1010.23      9.06 o 
   2   4  -7      622.57      533.52      5.50 o 
   3   4  -7     3710.59     3816.21     26.68 o 
   4   4  -7     9500.89     9306.96     87.51 o 
   5   4  -7      915.80      902.51      9.16 o 
   6   4  -7     4804.26     4862.58     43.62 o 
   7   4  -7      789.76      773.38     10.02 o 
   8   4  -7     9418.00     9415.25     84.59 o 
   9   4  -7     1304.08     1306.24     17.75 o 
  10   4  -7     2664.55     2614.63     31.08 o 
  11   4  -7      531.41      561.01     10.77 o 
  12   4  -7     1764.83     1769.08     28.53 o 
  13   4  -7      491.14      526.08     12.98 o 
   1   5  -7     1246.79     1334.51     10.93 o 
   2   5  -7     2608.47     2605.82     20.43 o 
   3   5  -7     6875.93     6948.51     49.93 o 
   4   5  -7     9691.03     9406.91     74.84 o 
   5   5  -7     2776.72     2722.61     25.37 o 
   6   5  -7     9515.87     9177.73     83.11 o 
   7   5  -7      575.58      576.60      9.63 o 
   8   5  -7    10037.02     9770.77     91.95 o 
   9   5  -7     2608.32     2487.50     29.49 o 
  10   5  -7      904.06      906.49     15.61 o 
  11   5  -7      293.56      275.49      8.47 o 
  12   5  -7     1478.70     1507.71     25.11 o 
   1   6  -7     3685.61     3586.36     27.40 o 
   2   6  -7     1258.51     1266.09     12.12 o 
   3   6  -7     3357.30     3367.45     27.69 o 
   4   6  -7       58.57       86.15      3.16 o 
   5   6  -7     2575.00     2459.10     24.75 o 
   6   6  -7     6599.17     6474.21     62.73 o 
   7   6  -7      374.13      384.36      8.00 o 
   8   6  -7     3467.72     3304.55     37.90 o 
   9   6  -7      266.09      252.66      7.20 o 
  10   6  -7     5346.32     5304.49     60.89 o 
  11   6  -7     2852.15     2787.65     38.49 o 
  12   6  -7     3003.94     3021.66     43.42 o 
   1   7  -7     1835.10     1813.71     16.96 o 
   2   7  -7      158.45      172.07      4.42 o 
   3   7  -7     2164.39     2196.51     21.05 o 
   4   7  -7     2042.16     2130.83     22.02 o 
   5   7  -7      860.76      854.00     12.01 o 
   6   7  -7     2063.61     1987.25     25.21 o 
   7   7  -7     1741.15     1649.27     22.11 o 
   8   7  -7     4685.21     4494.86     52.66 o 
   9   7  -7     1627.02     1562.02     23.00 o 
  10   7  -7     3983.64     3936.15     50.91 o 
  11   7  -7      760.67      782.10     17.27 o 
   1   8  -7       76.15       88.72      3.64 o 
   2   8  -7     1353.07     1369.65     15.59 o 
   3   8  -7     1688.29     1735.69     20.01 o 
   4   8  -7     5743.36     5602.41     51.91 o 
   5   8  -7     2241.66     2183.97     26.02 o 
   6   8  -7     6752.69     6496.23     72.28 o 
   7   8  -7      694.64      657.33     13.49 o 
   8   8  -7     3077.28     3012.30     38.35 o 
   9   8  -7     3284.42     3229.79     40.80 o 
  10   8  -7     1674.14     1669.31     26.00 o 
   1   9  -7      866.28      866.06     11.84 o 
   2   9  -7      554.10      554.84     10.47 o 
   3   9  -7      580.43      563.26     11.01 o 
   4   9  -7     1924.35     1883.67     23.82 o 
   5   9  -7     2408.52     2341.85     31.03 o 
   6   9  -7     1743.76     1691.68     26.76 o 
   7   9  -7     2026.51     2007.75     30.61 o 
   8   9  -7     2809.94     2803.13     39.38 o 
   9   9  -7       82.68       96.78      7.51 o 
   1  10  -7     1842.99     1821.26     26.18 o 
   2  10  -7     1020.07     1035.02     16.93 o 
   3  10  -7     1925.01     1963.25     25.07 o 
   4  10  -7     1096.62     1108.93     18.69 o 
   5  10  -7     1569.72     1570.80     28.13 o 
   6  10  -7     1762.59     1780.86     30.89 o 
   7  10  -7     1120.91     1090.98     21.03 o 
   8  10  -7     1248.36     1232.70     24.27 o 
   1  11  -7      184.43      199.11     10.21 o 
   2  11  -7      850.49      853.58     16.87 o 
   3  11  -7     1476.47     1506.36     25.46 o 
   4  11  -7     1000.86      985.19     20.82 o 
   5  11  -7      401.83      382.64     14.64 o 
   6  11  -7     1581.98     1628.39     34.15 o 
   1  12  -7     1365.92     1364.28     28.56 o 
   2  12  -7      193.63      207.12     12.03 o 
   3  12  -7      938.57      979.22     20.54 o 
   4  12  -7      759.61      761.26     25.85 o 
   0   0  -6    12416.98    12883.38    203.94 o 
   2   0  -6     1971.81     1875.14     21.75 o 
   4   0  -6     3750.68     3449.01     48.03 o 
   6   0  -6    26819.96    27347.95    584.06 o 
   8   0  -6     2388.08     2505.85     41.74 o 
  10   0  -6      774.93      765.66     15.02 o 
  12   0  -6     3352.14     3470.72     63.84 o 
   0   1  -6    34732.08    34204.83    462.24 o 
   1   1  -6     4926.72     4939.92     34.95 o 
   2   1  -6    19472.85    18536.39    131.03 o 
   3   1  -6     1067.86     1064.83      8.60 o 
   4   1  -6    15461.59    16049.74    110.45 o 
   5   1  -6       61.44       72.20      2.10 o 
   6   1  -6     1042.04     1042.01     13.27 o 
   7   1  -6     5048.93     4972.05     44.40 o 
   8   1  -6     1378.64     1407.33     16.06 o 
   9   1  -6      663.43      659.90     10.42 o 
  10   1  -6      968.39      980.04     14.21 o 
  11   1  -6      221.62      233.29      6.87 o 
  12   1  -6      595.62      602.27     13.93 o 
  13   1  -6      298.68      324.32     10.51 o 
   0   2  -6    17260.67    15975.26    161.49 o 
   1   2  -6     1545.86     1422.46     11.22 o 
   2   2  -6    68850.34    68101.60    448.07 o 
   3   2  -6     5725.26     5789.59     43.61 o 
   4   2  -6     6626.71     6645.03     51.74 o 
   5   2  -6     2254.55     2275.60     22.06 o 
   6   2  -6      455.16      468.93      6.37 o 
   7   2  -6      302.71      313.57      6.15 o 
   8   2  -6      655.32      656.69     10.63 o 
   9   2  -6      151.23      160.39      5.59 o 
  10   2  -6      322.72      335.23      7.80 o 
  11   2  -6      221.81      227.55      8.65 o 
  12   2  -6      735.95      781.12     20.17 o 
  13   2  -6      331.27      301.34     10.68 o 
   0   3  -6    38622.54    38411.53    363.79 o 
   1   3  -6    16492.90    17825.16    119.21 o 
   2   3  -6     5746.26     5904.46     39.60 o 
   3   3  -6     2134.17     2414.05     17.78 o 
   4   3  -6    11615.50    11614.34     92.28 o 
   5   3  -6     3663.75     3678.97     39.90 o 
   6   3  -6     1799.04     1918.92     18.13 o 
   7   3  -6       26.55       34.71      2.12 o 
   8   3  -6      172.68      177.77      5.73 o 
   9   3  -6      336.80      353.08      8.15 o 
  10   3  -6       68.66       80.26      5.95 o 
  11   3  -6      343.21      362.82      9.84 o 
  12   3  -6     1652.06     1647.53     27.91 o 
  13   3  -6      311.18      321.96     11.42 o 
   0   4  -6    34938.45    36165.68    320.83 o 
   1   4  -6      144.30      138.78      2.73 o 
   2   4  -6     6910.15     6715.07     48.46 o 
   3   4  -6     3892.97     3925.02     27.85 o 
   4   4  -6     1467.23     1466.86     13.07 o 
   5   4  -6     1509.30     1551.53     14.68 o 
   6   4  -6     7051.61     6993.33     60.79 o 
   7   4  -6      204.99      219.15      4.72 o 
   8   4  -6     4382.90     4337.23     45.99 o 
   9   4  -6      169.84      175.32      6.14 o 
  10   4  -6      338.20      361.82      8.11 o 
  11   4  -6      549.18      527.04     10.57 o 
  12   4  -6     2031.27     2040.21     31.18 o 
  13   4  -6       87.79      105.28      7.91 o 
   0   5  -6     6640.44     6630.44     68.15 o 
   1   5  -6     2479.52     2527.32     19.62 o 
   2   5  -6    12089.35    12091.11     88.00 o 
   3   5  -6      804.73      791.63      8.37 o 
   4   5  -6     1577.63     1550.96     14.83 o 
   5   5  -6      272.03      285.80      4.98 o 
   6   5  -6     6346.18     6343.58     59.06 o 
   7   5  -6     1625.80     1558.48     17.93 o 
   8   5  -6     1610.69     1544.23     18.95 o 
   9   5  -6     2078.14     2082.04     25.44 o 
  10   5  -6      116.24      125.61      5.93 o 
  11   5  -6      226.85      238.80      7.88 o 
  12   5  -6     1234.45     1263.98     23.37 o 
   0   6  -6    15219.23    14716.88    150.34 o 
   1   6  -6     1936.08     1953.03     15.63 o 
   2   6  -6     6001.82     5910.64     46.01 o 
   3   6  -6      539.10      513.74      6.49 o 
   4   6  -6    12657.51    12897.67    102.64 o 
   5   6  -6     5929.59     5801.76     52.13 o 
   6   6  -6       46.86       61.37      4.83 o 
   7   6  -6      239.96      233.12      6.53 o 
   8   6  -6      503.29      502.73     11.62 o 
   9   6  -6       13.38       14.89      3.18 o 
  10   6  -6       22.37       29.43      5.38 o 
  11   6  -6      813.30      817.54     19.39 o 
  12   6  -6      606.17      606.83     14.59 o 
   0   7  -6    25228.55    24651.46    248.22 o 
   1   7  -6     2450.00     2447.11     22.28 o 
   2   7  -6    15161.13    15115.31    115.79 o 
   3   7  -6     4094.14     4167.79     34.76 o 
   4   7  -6     2646.21     2665.79     24.54 o 
   5   7  -6      188.15      179.57      5.47 o 
   6   7  -6       97.12       98.47      4.97 o 
   7   7  -6      536.19      542.26     10.65 o 
   8   7  -6      344.62      331.26      9.01 o 
   9   7  -6      348.19      351.21      9.29 o 
  10   7  -6      378.04      408.88     11.45 o 
  11   7  -6      179.54      176.04      8.42 o 
   0   8  -6     4595.80     4656.41     59.46 o 
   1   8  -6      889.58      923.08     11.34 o 
   2   8  -6     4462.34     4566.48     37.99 o 
   3   8  -6     2727.73     2734.81     28.52 o 
   4   8  -6     2876.78     2856.47     29.15 o 
   5   8  -6       99.80      104.44      5.16 o 
   6   8  -6     2409.49     2386.21     31.20 o 
   7   8  -6     1411.86     1374.48     21.14 o 
   8   8  -6      752.86      739.20     14.55 o 
   9   8  -6      918.25      908.72     16.66 o 
  10   8  -6      327.27      344.24      9.18 o 
   0   9  -6      931.47      954.15     18.49 o 
   1   9  -6     1242.30     1246.75     15.10 o 
   2   9  -6     1357.07     1370.99     17.46 o 
   3   9  -6      529.01      521.68     10.39 o 
   4   9  -6     2781.81     2779.78     30.44 o 
   5   9  -6     3844.87     3751.17     48.22 o 
   6   9  -6     3577.08     3489.54     46.00 o 
   7   9  -6       38.11       37.45      5.37 o 
   8   9  -6     1297.73     1325.63     22.94 o 
   9   9  -6      298.01      302.49     10.86 o 
   0  10  -6     3184.36     3199.62     45.16 o 
   1  10  -6     3179.47     3204.60     39.97 o 
   2  10  -6     2564.82     2562.56     31.60 o 
   3  10  -6     2441.59     2515.67     31.29 o 
   4  10  -6     4841.50     4803.34     50.99 o 
   5  10  -6      394.29      410.20     12.91 o 
   6  10  -6      577.07      591.31     15.76 o 
   7  10  -6     1098.53     1091.02     20.85 o 
   8  10  -6      277.59      294.56     14.45 o 
   0  11  -6     4166.38     4176.16     88.24 o 
   1  11  -6     1128.26     1121.27     19.47 o 
   2  11  -6     5875.67     5967.47     68.54 o 
   3  11  -6     2486.48     2506.16     34.36 o 
   4  11  -6     2509.69     2538.11     39.54 o 
   5  11  -6      601.39      592.66     17.51 o 
   6  11  -6      223.23      213.56     17.75 o 
   7  11  -6      365.56      343.88     24.87 o 
   0  12  -6     2192.02     2195.13     55.22 o 
   1  12  -6     1875.87     1902.95     38.75 o 
   2  12  -6     2908.75     2928.14     49.04 o 
   3  12  -6      808.66      811.60     18.24 o 
   4  12  -6      741.96      758.44     23.19 o 
   2   0  -5    18037.42    17715.79    193.95 o 
   4   0  -5    43933.43    43851.41    609.52 o 
   6   0  -5    15989.41    15833.92    201.74 o 
   8   0  -5     7412.78     7394.16     99.36 o 
  10   0  -5     2414.12     2463.46     36.29 o 
  12   0  -5      449.10      498.06     13.28 o 
  14   0  -5      261.25      356.12     40.38 o 
   1   1  -5    14166.36    14219.00     99.36 o 
   2   1  -5     1555.12     1459.40     11.01 o 
   3   1  -5     3677.89     3951.17     27.74 o 
   4   1  -5     6264.98     6448.85     50.62 o 
   5   1  -5     3987.18     4006.66     34.07 o 
   6   1  -5    15390.45    15504.42    138.51 o 
   7   1  -5       27.18       30.36      3.22 o 
   8   1  -5     6359.75     6488.65     54.71 o 
   9   1  -5     1019.62     1040.18     12.26 o 
  10   1  -5     4964.82     5072.96     51.38 o 
  11   1  -5     2302.31     2308.11     29.21 o 
  12   1  -5     3568.04     3598.94     48.82 o 
  13   1  -5     1369.89     1405.12     25.95 o 
  14   1  -5     1817.45     1876.87     72.55 o 
   1   2  -5     9717.99     9013.24     60.68 o 
   2   2  -5     5295.24     5837.14     40.83 o 
   3   2  -5        7.62       25.58      1.77 o 
   4   2  -5      124.57      117.71      2.40 o 
   5   2  -5     1561.74     1588.36     14.90 o 
   6   2  -5      468.69      536.97      7.13 o 
   7   2  -5     4962.77     5044.94     74.96 o 
   8   2  -5    10541.49    11052.69    120.27 o 
   9   2  -5     1039.67     1041.23     13.59 o 
  10   2  -5    13582.64    13852.81    181.05 o 
  11   2  -5     1068.26     1063.39     19.34 o 
  12   2  -5    10232.29    10221.40    122.07 o 
  13   2  -5      680.99      679.64     18.49 o 
   1   3  -5     1505.33     1641.50     12.44 o 
   2   3  -5     3202.55     3642.61     24.36 o 
   3   3  -5     7580.60     8107.15     53.36 o 
   4   3  -5     4901.10     5033.88     37.58 o 
   5   3  -5      397.16      379.59      5.06 o 
   6   3  -5     4072.16     4131.16     40.14 o 
   7   3  -5      773.08      798.64     10.78 o 
   8   3  -5     7739.43     8062.62     87.92 o 
   9   3  -5     1207.58     1196.45     18.69 o 
  10   3  -5     9096.96     8919.28    108.56 o 
  11   3  -5     1038.12      994.93     20.43 o 
  12   3  -5     4509.36     4600.98     60.86 o 
  13   3  -5      303.13      307.80     11.41 o 
   1   4  -5    10011.76    10283.45     69.74 o 
   2   4  -5     4213.67     4046.42     29.61 o 
   3   4  -5      397.86      379.36      4.29 o 
   4   4  -5    14333.47    14583.71    102.30 o 
   5   4  -5     1125.17     1191.81     11.46 o 
   6   4  -5    16235.58    15959.49    136.88 o 
   7   4  -5     2102.04     1987.77     21.04 o 
   8   4  -5     4524.03     4348.27     46.31 o 
   9   4  -5      672.45      671.93     11.03 o 
  10   4  -5     1611.25     1672.52     21.31 o 
  11   4  -5      451.40      437.08      9.29 o 
  12   4  -5     1929.32     2007.68     30.71 o 
  13   4  -5      953.14      996.71     18.20 o 
   1   5  -5     4209.90     4380.40     31.20 o 
   2   5  -5     5168.24     5042.37     39.39 o 
   3   5  -5      161.01      178.98      3.42 o 
   4   5  -5    11597.48    11475.69     93.19 o 
   5   5  -5      634.50      679.86      8.80 o 
   6   5  -5    10997.82    10661.06     96.10 o 
   7   5  -5      292.87      301.76      6.15 o 
   8   5  -5     6766.97     6648.30     68.04 o 
   9   5  -5      436.21      419.52      8.67 o 
  10   5  -5     1657.90     1603.20     22.76 o 
  11   5  -5     1687.73     1687.95     24.90 o 
  12   5  -5      660.64      677.60     14.33 o 
   1   6  -5      500.53      484.34      5.72 o 
   2   6  -5     1239.39     1223.82     12.14 o 
   3   6  -5      300.77      316.01      4.91 o 
   4   6  -5      715.43      733.94      8.50 o 
   5   6  -5     2491.26     2479.23     24.54 o 
   6   6  -5     4565.72     4496.30     42.74 o 
   7   6  -5      772.34      779.23     11.84 o 
   8   6  -5     8411.13     8226.67     83.03 o 
   9   6  -5      839.97      792.06     12.87 o 
  10   6  -5     4667.48     4539.18     55.94 o 
  11   6  -5      229.24      238.57      8.59 o 
  12   6  -5     3276.35     3206.10     45.72 o 
   1   7  -5     1401.00     1386.49     13.01 o 
   2   7  -5     3894.33     3767.50     31.60 o 
   3   7  -5     1318.79     1285.17     13.25 o 
   4   7  -5     2825.42     2683.79     24.04 o 
   5   7  -5      418.47      401.11      7.59 o 
   6   7  -5     1307.93     1302.64     17.99 o 
   7   7  -5     2788.10     2643.40     33.32 o 
   8   7  -5     5335.73     5068.23     58.29 o 
   9   7  -5     1103.43     1062.67     17.38 o 
  10   7  -5     8371.53     8198.52     95.02 o 
  11   7  -5      652.69      648.09     14.64 o 
   1   8  -5      904.28      876.76     10.55 o 
   2   8  -5     1569.59     1567.97     15.40 o 
   3   8  -5      209.65      195.50      5.51 o 
   4   8  -5     6369.27     6397.76     57.63 o 
   5   8  -5      967.81      938.47     16.79 o 
   6   8  -5     6415.81     6198.49     73.61 o 
   7   8  -5      842.30      824.97     15.07 o 
   8   8  -5     4313.42     4233.20     49.62 o 
   9   8  -5     1396.32     1344.63     21.29 o 
  10   8  -5     1530.72     1499.38     26.62 o 
  11   8  -5      903.92      924.85     59.55 o 
   1   9  -5      536.43      532.07      8.79 o 
   2   9  -5     2374.45     2373.08     25.66 o 
   3   9  -5      772.15      758.07     11.47 o 
   4   9  -5     9630.21     9387.40     91.21 o 
   5   9  -5     1495.35     1462.36     23.75 o 
   6   9  -5     5989.17     5998.96     72.06 o 
   7   9  -5      994.71      982.09     18.71 o 
   8   9  -5     1858.53     1835.32     28.75 o 
   9   9  -5     1276.66     1251.18     22.07 o 
  10   9  -5      513.47      536.94     45.21 o 
   1  10  -5      260.72      266.50      7.98 o 
   2  10  -5     1064.90     1103.16     17.31 o 
   3  10  -5      612.26      593.78     12.13 o 
   4  10  -5      973.92      947.30     16.08 o 
   5  10  -5     1159.31     1148.34     22.70 o 
   6  10  -5     2352.77     2326.86     34.06 o 
   7  10  -5     1128.70     1118.06     19.76 o 
   8  10  -5     2265.68     2244.99     33.63 o 
   1  11  -5      428.78      453.00     11.87 o 
   2  11  -5     2040.62     2067.15     29.72 o 
   3  11  -5       52.35       50.57      5.98 o 
   4  11  -5      545.03      595.18     16.92 o 
   5  11  -5     1446.17     1403.36     32.25 o 
   6  11  -5      320.41      325.10     13.56 o 
   7  11  -5     1700.36     1678.21     34.89 o 
   1  12  -5        6.75       12.18      7.01 o 
   2  12  -5      120.50      130.68      8.59 o 
   3  12  -5      850.06      847.65     20.21 o 
   4  12  -5      435.48      439.02     16.04 o 
   0   0  -4     4317.11     4572.95     72.78 o 
   2   0  -4    43179.58    42654.75    542.63 o 
   4   0  -4     9167.60     9736.30    140.29 o 
   6   0  -4    11824.89    12022.52    137.86 o 
   8   0  -4     6105.03     6234.84     73.47 o 
  10   0  -4      774.41      791.85     14.74 o 
  12   0  -4      756.24      786.40     16.47 o 
  14   0  -4     7034.55     7334.65    176.27 o 
   0   1  -4    30653.31    30191.99    339.34 o 
   1   1  -4     8355.53     8281.54     60.57 o 
   2   1  -4     4084.39     4017.05     28.45 o 
   3   1  -4     1338.89     1396.43     11.24 o 
   4   1  -4    23159.28    23634.08    179.32 o 
   5   1  -4     1039.37     1049.43     10.66 o 
   6   1  -4     4490.31     4530.57     39.27 o 
   7   1  -4      547.74      602.77      7.31 o 
   8   1  -4      317.13      337.27      5.06 o 
   9   1  -4     4221.99     4149.39     37.66 o 
  10   1  -4      109.32      114.03      4.46 o 
  11   1  -4      186.21      172.74      8.27 o 
  12   1  -4     1687.64     1670.37     26.50 o 
  13   1  -4      389.53      411.96     12.10 o 
  14   1  -4     1898.21     1978.44     33.50 o 
   0   2  -4    77491.91    75310.40    686.59 o 
   1   2  -4     3565.74     3758.03     25.34 o 
   2   2  -4    23149.52    23390.11    147.12 o 
   3   2  -4    10513.21    11617.23     84.76 o 
   4   2  -4     5520.87     5321.41     41.97 o 
   5   2  -4      678.74      739.78      7.83 o 
   6   2  -4     1367.81     1465.53     19.49 o 
   7   2  -4      227.16      243.11      4.63 o 
   8   2  -4      942.41      937.46     12.04 o 
   9   2  -4      788.20      773.25     11.90 o 
  10   2  -4      470.29      494.90     22.05 o 
  11   2  -4        5.35        6.35      3.72 o 
  12   2  -4     1507.95     1564.37     25.90 o 
  13   2  -4      437.17      471.60     13.48 o 
   0   3  -4    19581.11    20334.04    192.81 o 
   1   3  -4      409.80      408.58      3.85 o 
   2   3  -4    49065.16    49181.79    323.36 o 
   3   3  -4     2297.00     2406.81     17.46 o 
   4   3  -4     2670.08     2585.63     20.24 o 
   5   3  -4     1463.10     1459.13     12.88 o 
   6   3  -4     2176.71     2144.79     23.28 o 
   7   3  -4      690.69      697.63      9.79 o 
   8   3  -4     1496.16     1563.05     20.03 o 
   9   3  -4      537.56      538.75     10.45 o 
  10   3  -4     2220.61     2144.11     34.23 o 
  11   3  -4      123.00      117.86      7.29 o 
  12   3  -4      264.03      280.36     10.16 o 
  13   3  -4       52.41       68.78      6.92 o 
   0   4  -4     5080.58     4764.70     46.49 o 
   1   4  -4     1374.40     1375.38     11.09 o 
   2   4  -4     3791.96     3727.02     28.78 o 
   3   4  -4      572.17      604.56      6.00 o 
   4   4  -4    15880.50    16463.77    130.50 o 
   5   4  -4     1883.87     1937.76     20.53 o 
   6   4  -4     4252.89     4209.39     42.63 o 
   7   4  -4     3726.60     3662.27     33.46 o 
   8   4  -4     1375.88     1425.36     17.97 o 
   9   4  -4       46.36       65.89      4.45 o 
  10   4  -4     1177.67     1203.82     18.43 o 
  11   4  -4      102.47      109.73      5.32 o 
  12   4  -4     2428.99     2469.94     47.62 o 
  13   4  -4      197.92      223.76     11.62 o 
   0   5  -4     3276.76     3040.95     33.69 o 
   1   5  -4     1080.01     1160.36      9.71 o 
   2   5  -4     5094.60     4998.64     48.32 o 
   3   5  -4      288.92      293.30      4.12 o 
   4   5  -4    13088.73    13174.31     99.72 o 
   5   5  -4     2568.66     2564.42     22.61 o 
   6   5  -4     7298.38     7182.78     66.43 o 
   7   5  -4     1514.29     1539.71     16.67 o 
   8   5  -4     1037.69     1095.13     13.92 o 
   9   5  -4       60.81       68.69      4.43 o 
  10   5  -4       65.34       81.55      5.49 o 
  11   5  -4       70.02       85.86      6.71 o 
  12   5  -4     2015.13     2016.85     30.49 o 
  13   5  -4      582.52      575.79     30.06 o 
   0   6  -4    15097.02    15535.55    165.43 o 
   1   6  -4      348.04      338.07      4.50 o 
   2   6  -4    15869.58    15845.30    115.67 o 
   3   6  -4     8950.87     8895.78     64.04 o 
   4   6  -4     4219.27     4085.47     32.97 o 
   5   6  -4      208.59      199.52      4.84 o 
   6   6  -4      914.64      926.45     12.05 o 
   7   6  -4     4173.04     4029.74     41.33 o 
   8   6  -4       96.41      129.80      7.59 o 
   9   6  -4     1252.71     1208.65     19.62 o 
  10   6  -4     3090.91     3044.48     40.07 o 
  11   6  -4       11.91       20.53      4.71 o 
  12   6  -4      112.38      130.63     11.72 o 
   0   7  -4    20464.88    20235.37    202.68 o 
   1   7  -4     4470.51     4461.80     33.69 o 
   2   7  -4     9286.15     9342.42     72.73 o 
   3   7  -4      439.18      448.40      6.56 o 
   4   7  -4     2985.26     3086.93     27.13 o 
   5   7  -4     1449.23     1481.80     16.93 o 
   6   7  -4      733.92      746.28     11.51 o 
   7   7  -4     1510.20     1431.56     20.69 o 
   8   7  -4      480.68      507.37     10.92 o 
   9   7  -4       82.88       79.76      5.23 o 
  10   7  -4      192.93      204.57      9.74 o 
  11   7  -4      273.65      290.49      9.92 o 
   0   8  -4     4686.26     4680.25     56.00 o 
   1   8  -4     5565.15     5571.72     44.27 o 
   2   8  -4     3808.72     3958.06     32.49 o 
   3   8  -4       65.58       80.34      5.20 o 
   4   8  -4     5550.40     5470.79     52.85 o 
   5   8  -4     1284.52     1262.08     17.95 o 
   6   8  -4     1797.69     1776.34     26.10 o 
   7   8  -4      714.57      701.20     14.34 o 
   8   8  -4     1184.78     1126.89     19.75 o 
   9   8  -4      486.60      498.19     12.05 o 
  10   8  -4      118.38      135.16      8.21 o 
  11   8  -4       16.06       18.61      6.61 o 
   0   9  -4     1832.16     1840.13     28.81 o 
   1   9  -4     1454.23     1449.65     16.61 o 
   2   9  -4     1908.40     1915.98     21.71 o 
   3   9  -4     3306.82     3281.70     32.74 o 
   4   9  -4     3244.32     3238.61     32.28 o 
   5   9  -4      653.33      676.94     13.60 o 
   6   9  -4     2182.13     2210.67     31.92 o 
   7   9  -4     3931.17     3778.66     49.23 o 
   8   9  -4     1601.54     1578.61     25.56 o 
   9   9  -4      219.62      238.91      8.99 o 
  10   9  -4      164.12      172.23      8.84 o 
   0  10  -4     5456.66     5529.72    102.37 o 
   1  10  -4     2915.32     2930.91     45.58 o 
   2  10  -4     3656.13     3637.13     39.35 o 
   3  10  -4      601.09      592.91     12.10 o 
   4  10  -4      694.29      701.70     14.17 o 
   5  10  -4     1973.24     1986.30     28.38 o 
   6  10  -4     1011.73     1011.57     18.20 o 
   7  10  -4        3.40        8.11      4.76 o 
   8  10  -4      114.94      151.78      8.12 o 
   0  11  -4     6467.75     6545.91    144.88 o 
   1  11  -4     1651.10     1668.73     23.80 o 
   2  11  -4     5389.88     5475.19     64.04 o 
   3  11  -4     1408.31     1414.20     24.27 o 
   4  11  -4     1637.76     1636.26     34.45 o 
   5  11  -4     2238.02     2244.28     36.33 o 
   6  11  -4      170.96      156.36     10.37 o 
   7  11  -4      628.25      619.83     19.43 o 
   0  12  -4     3379.49     3405.69     92.63 o 
   1  12  -4     1284.39     1307.28     30.81 o 
   2  12  -4     1651.61     1708.48     28.32 o 
   3  12  -4     2653.65     2710.94     42.39 o 
   4  12  -4     2434.65     2496.01     47.69 o 
   5  12  -4       80.92       97.22     10.47 o 
   2   0  -3      191.73      200.87      3.88 o 
   4   0  -3     4118.17     3784.72     44.56 o 
   6   0  -3    10350.47    10429.30    127.77 o 
   8   0  -3    34774.57    34660.69    384.69 o 
  10   0  -3      389.47      447.96      9.67 o 
  12   0  -3      865.70      883.44     17.73 o 
  14   0  -3     6106.00     6556.77    123.58 o 
   1   1  -3     1101.04      996.15      8.31 o 
   2   1  -3     5324.74     5413.14     40.38 o 
   3   1  -3    27530.97    28232.65    216.58 o 
   4   1  -3     2790.61     2728.98     21.20 o 
   5   1  -3     3620.31     3737.90     32.72 o 
   6   1  -3    21325.13    21373.82    181.47 o 
   7   1  -3      243.33      220.94      4.06 o 
   8   1  -3     8896.18     9233.96     83.31 o 
   9   1  -3      443.51      489.93      7.00 o 
  10   1  -3     6301.69     6508.89     64.40 o 
  11   1  -3     2224.27     2255.57     29.18 o 
  12   1  -3     2721.28     2838.39     38.32 o 
  13   1  -3      765.42      781.62     16.98 o 
  14   1  -3      873.59      956.18     19.00 o 
   1   2  -3     1180.53     1304.88     10.05 o 
   2   2  -3     4685.83     5401.18     34.77 o 
   3   2  -3     5973.86     6645.26     48.04 o 
   4   2  -3     5506.77     5899.94     45.24 o 
   5   2  -3     2010.24     2112.14     17.86 o 
   6   2  -3    23599.14    23593.06    206.22 o 
   7   2  -3     1278.17     1305.98     14.77 o 
   8   2  -3     2515.89     2742.63     30.39 o 
   9   2  -3      450.53      465.44      8.85 o 
  10   2  -3    10009.76    10103.43    116.62 o 
  11   2  -3       69.99       57.21      5.06 o 
  12   2  -3     6212.12     6319.49     85.38 o 
  13   2  -3      466.49      495.22     13.54 o 
  14   2  -3     1192.12     1265.79     55.61 o 
   1   3  -3     3560.03     3478.38     22.67 o 
   2   3  -3      175.18      180.72      2.80 o 
   3   3  -3     2709.82     3022.21     22.67 o 
   4   3  -3    12541.68    12683.13     91.05 o 
   5   3  -3     7013.10     7300.92     53.79 o 
   6   3  -3     1844.06     1868.37     18.57 o 
   7   3  -3     1561.43     1455.88     16.79 o 
   8   3  -3    13270.61    13343.26    165.33 o 
   9   3  -3     1683.08     1673.68     22.51 o 
  10   3  -3     5227.54     5317.88     72.62 o 
  11   3  -3     4051.44     3890.03     56.49 o 
  12   3  -3     5186.69     5228.90     72.54 o 
  13   3  -3      921.81      978.88     20.86 o 
   1   4  -3       95.75      126.27      2.10 o 
   2   4  -3    19656.76    20743.54    151.92 o 
   3   4  -3      376.54      356.56      4.03 o 
   4   4  -3     5341.77     5287.49     38.94 o 
   5   4  -3     1535.22     1518.95     15.21 o 
   6   4  -3     8109.59     8177.56     68.75 o 
   7   4  -3     1539.26     1479.49     14.64 o 
   8   4  -3     7675.95     7580.23     96.54 o 
   9   4  -3      492.86      506.41     12.97 o 
  10   4  -3     6291.26     6331.11     72.61 o 
  11   4  -3     3012.78     3034.22     54.45 o 
  12   4  -3     1542.37     1612.48     29.53 o 
  13   4  -3      819.86      873.55     19.54 o 
   1   5  -3      760.70      782.01      7.25 o 
   2   5  -3     2622.45     2661.32     21.14 o 
   3   5  -3     1007.16     1012.19      9.20 o 
   4   5  -3     5143.69     5235.39     41.89 o 
   5   5  -3     2345.02     2394.50     24.69 o 
   6   5  -3     9476.37     9311.85     75.88 o 
   7   5  -3     1982.51     1918.28     19.23 o 
   8   5  -3     2956.13     2922.41     28.17 o 
   9   5  -3     1153.85     1120.01     17.69 o 
  10   5  -3     7469.90     7234.25     82.37 o 
  11   5  -3      441.56      457.09     10.94 o 
  12   5  -3     1690.84     1729.52     26.86 o 
  13   5  -3      397.44      416.02     12.47 o 
   1   6  -3     1850.67     1781.86     14.32 o 
   2   6  -3      161.22      164.67      4.13 o 
   3   6  -3     7888.62     7922.12     57.53 o 
   4   6  -3     5348.77     5299.48     43.30 o 
   5   6  -3     1161.15     1083.07     12.28 o 
   6   6  -3     1465.93     1475.53     17.58 o 
   7   6  -3     1054.22      996.99     13.69 o 
   8   6  -3     6962.36     6781.78     75.66 o 
   9   6  -3     3136.23     3137.56     38.02 o 
  10   6  -3     5179.76     5091.15     61.65 o 
  11   6  -3     1990.58     1945.87     29.78 o 
  12   6  -3     4085.20     4183.67     55.74 o 
   1   7  -3     1383.47     1355.85     12.83 o 
   2   7  -3      649.40      648.81      7.89 o 
   3   7  -3     3210.79     3098.86     27.57 o 
   4   7  -3     1634.06     1618.24     17.65 o 
   5   7  -3     1636.37     1572.75     18.44 o 
   6   7  -3     5639.49     5597.04     61.30 o 
   7   7  -3      932.65      923.26     14.34 o 
   8   7  -3     4930.50     4818.49     54.88 o 
   9   7  -3       51.12       44.70      4.46 o 
  10   7  -3     4086.87     3981.89     54.21 o 
  11   7  -3     1806.65     1807.44     30.87 o 
   1   8  -3     2018.71     2029.11     17.79 o 
   2   8  -3     3222.18     3138.92     29.05 o 
   3   8  -3     4217.55     4127.11     37.48 o 
   4   8  -3     2660.43     2695.04     29.91 o 
   5   8  -3     2659.47     2635.04     32.47 o 
   6   8  -3     1858.19     1846.03     23.91 o 
   7   8  -3     1047.36      997.41     17.90 o 
   8   8  -3     3275.47     3119.24     41.11 o 
   9   8  -3      262.68      255.35      8.89 o 
  10   8  -3     5227.36     5088.39     62.77 o 
  11   8  -3     2188.66     2224.38     34.88 o 
   1   9  -3      262.17      258.88      6.49 o 
   2   9  -3     2276.37     2297.34     25.03 o 
   3   9  -3     5377.23     5310.21     47.48 o 
   4   9  -3     2264.57     2327.71     25.92 o 
   5   9  -3      246.82      246.48      7.69 o 
   6   9  -3     3275.11     3235.45     37.94 o 
   7   9  -3      549.63      543.40     12.33 o 
   8   9  -3     3982.66     3875.84     47.06 o 
   9   9  -3     3479.48     3504.85     43.98 o 
  10   9  -3     1496.81     1450.92     24.03 o 
   1  10  -3     1465.74     1499.01     20.54 o 
   2  10  -3       96.79      104.94      5.96 o 
   3  10  -3      857.86      891.55     14.30 o 
   4  10  -3     2890.37     2877.03     42.06 o 
   5  10  -3     1152.91     1120.57     19.12 o 
   6  10  -3     3628.58     3662.70     47.83 o 
   7  10  -3     1338.46     1351.99     22.02 o 
   8  10  -3     2650.12     2640.24     35.96 o 
   9  10  -3      941.34      978.73     36.63 o 
   1  11  -3      972.62      968.99     16.71 o 
   2  11  -3      105.87      123.06      7.44 o 
   3  11  -3      421.38      409.32     13.20 o 
   4  11  -3     1103.78     1106.96     24.79 o 
   5  11  -3      960.66     1012.66     22.89 o 
   6  11  -3     1587.36     1539.60     28.18 o 
   7  11  -3     1046.51     1024.15     25.38 o 
   1  12  -3      994.53     1003.66     22.92 o 
   2  12  -3      850.16      892.60     20.45 o 
   3  12  -3     1378.82     1384.47     29.52 o 
   4  12  -3      359.46      385.14     16.27 o 
   5  12  -3     2188.18     2229.96     40.81 o 
   0   0  -2    41122.38    37608.64    657.25 o 
   2   0  -2    39794.20    39326.91    392.48 o 
   4   0  -2    27854.61    27353.01    348.11 o 
   6   0  -2       48.51       38.94      3.15 o 
   8   0  -2       51.21       79.94      4.00 o 
  10   0  -2      635.39      644.26     11.68 o 
  12   0  -2      218.12      277.21     25.33 o 
  14   0  -2     4245.67     4549.13     89.23 o 
   0   1  -2    47570.10    46051.72    463.45 o 
   1   1  -2    27504.46    28368.22    175.60 o 
   2   1  -2    16584.95    17180.92    114.74 o 
   3   1  -2     8347.19     8905.55     67.96 o 
   4   1  -2     1595.87     1360.04     14.01 o 
   5   1  -2      130.08      194.55      3.94 o 
   6   1  -2     7932.26     8104.37     78.11 o 
   7   1  -2     7546.09     7456.31     75.97 o 
   8   1  -2     1217.46     1285.27     16.44 o 
   9   1  -2      715.31      717.06     11.04 o 
  10   1  -2      383.72      388.97      6.80 o 
  11   1  -2      415.03      408.14     11.40 o 
  12   1  -2     2036.40     2083.44     29.40 o 
  13   1  -2       73.53       90.72      5.04 o 
  14   1  -2     2050.96     2111.04     35.38 o 
   0   2  -2    43506.64    44058.43    363.09 o 
   1   2  -2     7250.62     7463.86     47.67 o 
   2   2  -2     6517.33     6646.34     42.44 o 
   3   2  -2     8604.47     8992.39     67.40 o 
   4   2  -2     8736.63     8879.67     66.71 o 
   5   2  -2     9838.69    10491.65     83.33 o 
   6   2  -2     8046.75     8189.78     77.92 o 
   7   2  -2     2571.16     2659.33     30.20 o 
   8   2  -2     1758.48     1839.02     28.08 o 
   9   2  -2      974.26      935.72     16.01 o 
  10   2  -2      315.45      353.79     13.82 o 
  11   2  -2       41.40       45.99      3.69 o 
  12   2  -2     1819.19     1789.04     30.18 o 
  13   2  -2      283.88      311.47     10.68 o 
  14   2  -2     1961.67     2039.21     32.42 o 
   0   3  -2     6111.29     6047.25     56.61 o 
   1   3  -2      789.76      783.09      6.40 o 
   2   3  -2    31151.14    31063.82    199.45 o 
   3   3  -2     4952.76     5092.82     36.49 o 
   4   3  -2    14096.54    14418.40    110.81 o 
   5   3  -2      187.44      207.47      3.27 o 
   6   3  -2     2429.62     2388.76     22.29 o 
   7   3  -2     2179.33     2197.10     34.07 o 
   8   3  -2     1023.03     1024.41     13.92 o 
   9   3  -2     1241.66     1305.09     18.05 o 
  10   3  -2      152.51      168.03      7.29 o 
  11   3  -2      189.77      178.13     12.76 o 
  12   3  -2      800.68      852.52     23.85 o 
  13   3  -2      667.63      702.98     17.17 o 
   0   4  -2     1943.50     1737.60     18.26 o 
   1   4  -2     5250.01     5585.13     39.09 o 
   2   4  -2    16974.21    16893.75    112.67 o 
   3   4  -2     1110.95     1243.86      9.94 o 
   4   4  -2    15909.28    16150.48    125.34 o 
   5   4  -2     3760.77     3728.87     33.85 o 
   6   4  -2     1469.03     1575.40     14.83 o 
   7   4  -2      685.62      711.14      9.00 o 
   8   4  -2     1541.56     1574.27     18.47 o 
   9   4  -2     1946.72     1918.18     24.25 o 
  10   4  -2      534.23      570.61     12.38 o 
  11   4  -2       65.38       98.45      8.96 o 
  12   4  -2     1350.17     1384.06     32.62 o 
  13   4  -2      274.43      304.47     10.05 o 
   0   5  -2    16117.35    15771.50    159.23 o 
   1   5  -2     4196.27     4177.90     29.52 o 
   2   5  -2    13468.12    13235.67     96.15 o 
   3   5  -2     5301.61     5524.52     39.60 o 
   4   5  -2    12829.21    13367.18    115.89 o 
   5   5  -2     5442.36     5532.65     45.66 o 
   6   5  -2      720.18      718.56     10.05 o 
   7   5  -2      422.81      428.09      6.76 o 
   8   5  -2      397.45      418.99      7.70 o 
   9   5  -2      873.07      905.98     14.48 o 
  10   5  -2     2083.40     2089.06     28.42 o 
  11   5  -2      627.70      577.87     12.40 o 
  12   5  -2     1498.46     1492.81     28.22 o 
  13   5  -2      810.13      842.31     19.47 o 
   0   6  -2     7845.22     7737.29     80.81 o 
   1   6  -2     5308.20     5391.43     41.77 o 
   2   6  -2    10083.50    10130.41     76.16 o 
   3   6  -2     3046.81     3057.60     24.57 o 
   4   6  -2     3107.83     3151.73     27.74 o 
   5   6  -2     1042.03      958.69     11.16 o 
   6   6  -2     4410.85     4259.61     46.40 o 
   7   6  -2     1629.22     1648.40     19.76 o 
   8   6  -2      955.70      943.10     15.73 o 
   9   6  -2     1647.96     1607.99     22.52 o 
  10   6  -2      465.45      482.13     12.76 o 
  11   6  -2       28.27       42.17      6.95 o 
  12   6  -2     1109.26     1126.09     21.84 o 
   0   7  -2     3033.14     3226.73     34.39 o 
   1   7  -2     4643.20     4714.74     34.48 o 
   2   7  -2     4262.16     4307.81     33.52 o 
   3   7  -2      155.29      161.90      3.80 o 
   4   7  -2     6759.51     6601.28     64.12 o 
   5   7  -2     2142.87     2132.15     25.62 o 
   6   7  -2     3570.31     3499.85     38.86 o 
   7   7  -2      475.00      476.52     10.03 o 
   8   7  -2      410.79      427.14      9.72 o 
   9   7  -2     2690.67     2601.64     34.82 o 
  10   7  -2     1980.28     1974.59     28.98 o 
  11   7  -2      167.98      168.20      8.33 o 
  12   7  -2      687.32      584.42     44.87 o 
   0   8  -2    14301.31    14168.99    155.40 o 
   1   8  -2     6160.98     6199.76     53.96 o 
   2   8  -2     7937.30     8041.50     61.84 o 
   3   8  -2      357.92      385.99      7.00 o 
   4   8  -2     3209.79     3257.27     36.38 o 
   5   8  -2      981.24      959.00     14.98 o 
   6   8  -2      843.27      850.52     14.09 o 
   7   8  -2     1829.12     1807.94     24.76 o 
   8   8  -2     1596.21     1586.91     23.32 o 
   9   8  -2      552.24      557.56     12.11 o 
  10   8  -2     1310.68     1319.77     22.89 o 
  11   8  -2      341.42      365.29     13.82 o 
   0   9  -2     9041.60     9025.86    117.58 o 
   1   9  -2     2881.61     2928.29     29.33 o 
   2   9  -2     4609.48     4629.99     44.53 o 
   3   9  -2     1430.52     1425.19     16.40 o 
   4   9  -2     1432.13     1428.96     18.09 o 
   5   9  -2       99.53      109.21      6.64 o 
   6   9  -2      820.69      824.76     13.75 o 
   7   9  -2      384.58      374.71     10.25 o 
   8   9  -2      454.83      462.90     11.71 o 
   9   9  -2     1023.09     1009.21     18.02 o 
  10   9  -2       98.37      107.93      6.69 o 
   0  10  -2     4537.49     4595.59     66.37 o 
   1  10  -2     1029.93     1047.27     16.09 o 
   2  10  -2     5944.64     5991.88     63.17 o 
   3  10  -2     1585.01     1604.31     21.86 o 
   4  10  -2     2523.50     2585.12     40.79 o 
   5  10  -2     1966.38     1996.00     27.97 o 
   6  10  -2      611.31      617.60     13.01 o 
   7  10  -2      954.19      957.79     17.71 o 
   8  10  -2      356.94      398.17     11.46 o 
   9  10  -2      257.89      272.86     10.24 o 
   0  11  -2     6325.52     6403.99    121.57 o 
   1  11  -2     3172.64     3217.27     38.76 o 
   2  11  -2     3007.53     3069.22     39.56 o 
   3  11  -2      633.47      654.30     15.10 o 
   4  11  -2     1331.68     1337.62     27.45 o 
   5  11  -2      453.38      437.83     16.31 o 
   6  11  -2     1092.33     1129.62     23.10 o 
   7  11  -2      668.53      650.20     19.83 o 
   0  12  -2     2060.46     2078.02     51.74 o 
   1  12  -2     1687.63     1740.81     29.89 o 
   2  12  -2     1289.37     1305.43     29.80 o 
   3  12  -2     2782.54     2804.37     43.63 o 
   4  12  -2      857.78      904.22     24.91 o 
   5  12  -2      420.71      420.11     17.58 o 
   0  13  -2     1495.46     1444.01     76.57 o 
   2   0  -1     4125.29     3788.57     67.68 o 
   4   0  -1     2971.80     2898.68     66.05 o 
   6   0  -1    13267.37    12956.35    197.35 o 
   8   0  -1     4138.53     4419.95     65.67 o 
  10   0  -1    15655.86    16361.96    202.23 o 
  12   0  -1     9140.08     9487.99    134.66 o 
  14   0  -1     2247.52     2356.28     51.87 o 
   1   1  -1     3927.72     3936.11     23.97 o 
   2   1  -1      933.83      831.34      6.65 o 
   3   1  -1    20790.08    20517.61    169.49 o 
   4   1  -1     9185.93     9388.41     85.69 o 
   5   1  -1     2766.93     2900.33     29.33 o 
   6   1  -1    10913.46    10955.03    109.48 o 
   7   1  -1      524.93      502.83      7.81 o 
   8   1  -1    17066.21    17490.68    191.06 o 
   9   1  -1      649.79      623.32     13.38 o 
  10   1  -1     2671.39     2893.29     38.63 o 
  11   1  -1     2741.90     2829.76     36.76 o 
  12   1  -1     4157.49     4341.71     54.44 o 
  13   1  -1      372.25      356.13     10.30 o 
  14   1  -1     3886.70     4123.06     53.90 o 
   1   2  -1     3095.70     3568.32     23.73 o 
   2   2  -1    13424.05    13927.30     91.16 o 
   3   2  -1     7543.61     7719.84     60.21 o 
   4   2  -1    14651.12    14544.97    116.79 o 
   5   2  -1      987.68     1039.80     11.30 o 
   6   2  -1    12129.30    11855.04    120.04 o 
   7   2  -1       30.71       30.37      2.72 o 
   8   2  -1    13554.16    13518.71    162.06 o 
   9   2  -1      341.28      352.91      8.62 o 
  10   2  -1     1855.14     1885.69     27.24 o 
  11   2  -1      654.85      628.88     14.27 o 
  12   2  -1      413.78      447.21     11.54 o 
  13   2  -1      488.61      504.37     12.74 o 
  14   2  -1     1936.37     2116.74     35.70 o 
   1   3  -1     9213.00    10202.14     66.22 o 
   2   3  -1     9736.16     9947.69     65.26 o 
   3   3  -1     2745.10     2984.99     22.30 o 
   4   3  -1     8220.49     8049.11     63.70 o 
   5   3  -1      447.89      447.24      5.25 o 
   6   3  -1    14648.46    14715.52    164.05 o 
   7   3  -1      614.92      648.33      8.42 o 
   8   3  -1     3548.93     3485.16     44.22 o 
   9   3  -1      233.66      215.57      5.28 o 
  10   3  -1     6596.53     6574.27     78.17 o 
  11   3  -1     1639.55     1654.85     22.94 o 
  12   3  -1     2221.60     2354.51     34.32 o 
  13   3  -1      745.99      730.90     17.53 o 
   1   4  -1      238.45      279.94      3.44 o 
   2   4  -1     1195.80     1176.36      9.50 o 
   3   4  -1     2028.69     2143.81     16.52 o 
   4   4  -1     9420.81     9729.04     71.46 o 
   5   4  -1      420.76      434.90      5.27 o 
   6   4  -1     6002.95     6017.77     63.83 o 
   7   4  -1     1200.79     1173.68     13.18 o 
   8   4  -1     5655.95     5755.66     58.36 o 
   9   4  -1     2200.97     2185.62     24.83 o 
  10   4  -1    11007.38    11113.01    134.52 o 
  11   4  -1      157.10      170.75      6.08 o 
  12   4  -1     7053.31     7174.63     94.27 o 
  13   4  -1      600.00      661.08     16.84 o 
   1   5  -1      908.77      849.54      7.72 o 
   2   5  -1      473.01      493.27      7.27 o 
   3   5  -1      253.72      256.26      3.72 o 
   4   5  -1     2617.97     2579.26     21.94 o 
   5   5  -1     1930.36     1971.90     22.34 o 
   6   5  -1     2655.16     2680.61     22.64 o 
   7   5  -1      359.32      362.92      6.36 o 
   8   5  -1     5369.67     5466.03     53.57 o 
   9   5  -1     1325.91     1296.54     20.73 o 
  10   5  -1    10604.66    10343.79    121.91 o 
  11   5  -1       74.17       93.49      5.75 o 
  12   5  -1     8829.18     8789.28    113.78 o 
  13   5  -1      678.82      713.07     17.38 o 
   1   6  -1      147.23      149.80      3.15 o 
   2   6  -1    13047.15    12897.36     95.74 o 
   3   6  -1      331.73      323.01      4.64 o 
   4   6  -1     7660.15     7676.74     70.94 o 
   5   6  -1     2977.22     2955.31     30.56 o 
   6   6  -1     6991.11     6907.64     63.81 o 
   7   6  -1     2497.20     2425.45     26.93 o 
   8   6  -1     2626.01     2565.15     29.88 o 
   9   6  -1      392.41      367.52      9.00 o 
  10   6  -1     4283.53     4208.58     51.32 o 
  11   6  -1     3944.86     3932.07     55.95 o 
  12   6  -1     1424.74     1456.82     25.73 o 
   1   7  -1     1177.73     1131.47     10.38 o 
   2   7  -1     4902.38     4904.52     36.63 o 
   3   7  -1      503.36      500.32      7.22 o 
   4   7  -1    12752.57    12644.31    117.48 o 
   5   7  -1      310.47      316.31      7.52 o 
   6   7  -1     9726.53     9194.10     93.30 o 
   7   7  -1      392.18      381.96      8.94 o 
   8   7  -1     4438.60     4363.68     49.84 o 
   9   7  -1     1907.95     1899.99     24.34 o 
  10   7  -1     1363.14     1334.96     23.13 o 
  11   7  -1       98.86      115.29      7.67 o 
  12   7  -1      417.75      457.85     40.01 o 
   1   8  -1      514.55      512.36      6.77 o 
   2   8  -1      217.69      225.92      6.09 o 
   3   8  -1     3036.83     3073.88     28.81 o 
   4   8  -1     1123.43     1124.47     14.87 o 
   5   8  -1     1227.38     1199.77     17.07 o 
   6   8  -1     5121.42     5001.15     52.70 o 
   7   8  -1     2650.88     2628.04     30.21 o 
   8   8  -1     5629.30     5391.02     58.22 o 
   9   8  -1      959.33      948.95     16.58 o 
  10   8  -1     2384.31     2328.75     38.34 o 
  11   8  -1      277.44      261.41     11.20 o 
   1   9  -1     2245.38     2231.59     23.72 o 
   2   9  -1      164.53      170.10      5.99 o 
   3   9  -1       94.35      102.53      4.62 o 
   4   9  -1      119.43      131.64      5.39 o 
   5   9  -1     1348.70     1366.07     20.62 o 
   6   9  -1     3422.77     3372.56     39.11 o 
   7   9  -1     3022.82     2966.26     36.12 o 
   8   9  -1     3891.18     3845.07     46.95 o 
   9   9  -1     1127.54     1101.65     19.09 o 
  10   9  -1     4077.69     3945.76     54.15 o 
   1  10  -1      167.35      170.86      6.85 o 
   2  10  -1      231.32      233.40      7.74 o 
   3  10  -1     1428.95     1414.24     21.25 o 
   4  10  -1     3330.32     3342.45     43.44 o 
   5  10  -1     1089.63     1125.80     17.87 o 
   6  10  -1     4403.95     4429.97     52.98 o 
   7  10  -1      878.49      906.31     16.37 o 
   8  10  -1     3837.62     3830.57     51.12 o 
   9  10  -1     1452.52     1453.31     26.44 o 
   1  11  -1      313.94      320.53      9.43 o 
   2  11  -1     1553.94     1533.62     25.24 o 
   3  11  -1     1199.02     1212.36     21.71 o 
   4  11  -1     1466.56     1480.28     27.03 o 
   5  11  -1      827.78      841.10     22.96 o 
   6  11  -1     3680.32     3619.74     57.34 o 
   7  11  -1     1416.67     1393.23     30.03 o 
   1  12  -1     1401.41     1421.83     37.87 o 
   2  12  -1      255.29      264.81     10.92 o 
   3  12  -1      676.09      680.28     17.79 o 
   4  12  -1     2972.59     3048.39     55.43 o 
   5  12  -1     2310.37     2317.20     45.53 o 
   2   0   0    15268.38    15352.25    224.58 o 
   4   0   0     4893.15     6456.46     88.99 o 
   6   0   0        2.02       -0.97      3.43 o 
   8   0   0       38.78       36.09      6.62 o 
  10   0   0     2190.76     2249.48     31.28 o 
  12   0   0     5667.53     5874.42     84.96 o 
  14   0   0        4.46       26.50      7.12 o 
   0   1   0     6243.94     6183.97     54.31 o 
   1   1   0       96.62      109.59      1.17 o 
   2   1   0    40718.44    40773.20    276.83 o 
   3   1   0       12.95       29.61      2.39 o 
   4   1   0     1114.42      864.38      9.93 o 
   5   1   0      534.88      498.63      7.82 o 
   6   1   0     6395.00     6354.32     72.77 o 
   7   1   0       85.61       68.15      3.17 o 
   8   1   0      531.68      607.25      9.36 o 
   9   1   0       41.65       44.48      2.66 o 
  10   1   0       38.45       52.09      5.70 o 
  11   1   0      404.57      426.76     10.15 o 
  12   1   0       64.70       96.20      5.79 o 
  13   1   0       16.01       23.63      3.61 o 
  14   1   0     4403.72     4601.88     58.96 o 
   0   2   0     4015.23     4120.14     35.55 o 
   1   2   0      549.14      559.95      4.28 o 
   2   2   0    10007.55     9961.36     68.31 o 
   3   2   0       20.72       21.44      2.00 o 
   4   2   0    24819.30    25557.56    211.51 o 
   5   2   0      492.06      499.01      6.47 o 
   6   2   0     2946.37     3038.86     31.88 o 
   7   2   0     3496.58     3427.81     35.96 o 
   8   2   0     8346.44     8445.66    143.97 o 
   9   2   0      330.68      330.57      8.30 o 
  10   2   0      626.80      659.20     14.41 o 
  11   2   0      554.70      590.22     12.55 o 
  12   2   0      552.56      581.64     12.55 o 
  13   2   0        6.76       14.69      4.80 o 
  14   2   0     9481.45     9882.30    129.90 o 
   0   3   0    86779.76    81658.93    736.75 o 
   1   3   0     2403.89     2357.79     16.29 o 
   2   3   0    14928.82    14961.16     97.38 o 
   3   3   0      298.91      319.58      3.56 o 
   4   3   0    15502.38    16088.17    124.01 o 
   5   3   0     1784.96     1783.35     15.08 o 
   6   3   0     3358.12     3257.76     34.48 o 
   7   3   0      649.53      623.03      8.97 o 
   8   3   0       14.79       18.10      3.12 o 
   9   3   0      839.02      816.25     14.72 o 
  10   3   0       17.81       17.07      8.99 o 
  11   3   0      775.65      774.55     16.59 o 
  12   3   0     5518.34     5578.44     89.08 o 
  13   3   0      117.69      148.91      8.75 o 
   0   4   0     4479.10     4267.77     40.74 o 
   1   4   0      552.06      590.52      5.34 o 
   2   4   0    23039.50    22952.90    159.92 o 
   3   4   0     9996.38    10462.22     76.45 o 
   4   4   0     7777.49     7955.84     61.72 o 
   5   4   0       50.89       56.06      2.12 o 
   6   4   0     1527.54     1583.79     15.21 o 
   7   4   0      108.46      114.22      3.21 o 
   8   4   0      243.92      261.20      5.51 o 
   9   4   0      135.68      158.86      4.42 o 
  10   4   0     2550.00     2669.71     61.30 o 
  11   4   0       42.62       55.29      3.55 o 
  12   4   0        7.33       23.57      6.51 o 
  13   4   0      764.44      802.85     17.58 o 
   0   5   0    14442.88    14685.33    139.70 o 
   1   5   0     2099.15     2142.97     15.92 o 
   2   5   0    21642.57    21250.91    155.67 o 
   3   5   0     1221.15     1130.25     10.89 o 
   4   5   0     9574.53    10264.05    101.12 o 
   5   5   0        1.17        3.54      1.54 o 
   6   5   0        6.63       16.94      1.86 o 
   7   5   0     1508.07     1488.08     15.74 o 
   8   5   0       84.18      100.93      7.70 o 
   9   5   0      149.15      151.59      5.91 o 
  10   5   0      916.51      940.54     23.09 o 
  11   5   0      593.09      577.21     12.97 o 
  12   5   0       76.30      107.06     13.39 o 
  13   5   0       78.48       84.10      7.00 o 
   0   6   0     3946.85     3997.43     40.73 o 
   1   6   0     5236.16     5113.07     36.21 o 
   2   6   0     7982.15     8208.06     60.67 o 
   3   6   0     1407.61     1326.29     12.72 o 
   4   6   0    13209.42    13351.87    112.48 o 
   5   6   0     2729.44     2650.65     27.88 o 
   6   6   0     2741.60     2674.07     28.80 o 
   7   6   0      181.06      182.27      6.10 o 
   8   6   0       62.47       61.25      6.25 o 
   9   6   0      497.87      496.87     10.96 o 
  10   6   0      890.60      919.01     34.74 o 
  11   6   0       73.32      109.10     13.04 o 
  12   6   0     2287.99     2394.28     37.46 o 
   0   7   0      168.95      167.29      4.75 o 
   1   7   0      712.47      710.82      7.67 o 
   2   7   0      959.72      976.88     10.08 o 
   3   7   0     2831.88     2918.49     28.62 o 
   4   7   0     6179.22     6090.18     59.52 o 
   5   7   0      136.65      119.25      4.77 o 
   6   7   0     4301.94     4270.97     46.01 o 
   7   7   0     1712.29     1668.33     20.71 o 
   8   7   0     4338.54     4356.24     47.48 o 
   9   7   0      124.00      123.65      5.54 o 
  10   7   0        0.18        2.26      4.51 o 
  11   7   0      195.67      203.37      9.36 o 
  12   7   0      253.55      253.30     13.43 o 
   0   8   0     9200.91     9602.62    107.08 o 
   1   8   0       34.56       42.49      2.88 o 
   2   8   0     8889.40     8762.40     71.89 o 
   3   8   0     6246.29     5984.54     52.26 o 
   4   8   0     2108.35     2022.47     22.65 o 
   5   8   0     1160.96     1176.14     15.45 o 
   6   8   0     1833.03     1868.18     24.00 o 
   7   8   0      548.09      541.48     10.47 o 
   8   8   0      229.33      237.01      8.16 o 
   9   8   0      839.87      826.21     15.02 o 
  10   8   0      514.83      507.29     14.57 o 
  11   8   0       26.31       23.01      6.12 o 
   0   9   0    19656.67    19381.02    244.95 o 
   1   9   0     3864.77     3879.66     41.73 o 
   2   9   0     8808.06     8955.02     82.61 o 
   3   9   0      199.47      214.73      5.97 o 
   4   9   0     1556.23     1564.71     20.93 o 
   5   9   0     5413.57     5319.61     56.74 o 
   6   9   0       29.44       33.56      4.54 o 
   7   9   0      378.32      386.76      9.36 o 
   8   9   0      797.71      772.96     16.18 o 
   9   9   0        3.74        8.37      4.96 o 
  10   9   0     1000.09     1044.37     22.84 o 
   0  10   0     3967.34     4024.90     58.97 o 
   1  10   0     1782.17     1767.18     21.85 o 
   2  10   0     1858.35     1909.83     26.55 o 
   3  10   0     1607.53     1683.97     24.00 o 
   4  10   0     1889.50     1932.47     31.08 o 
   5  10   0      199.45      203.01      7.80 o 
   6  10   0      999.69     1015.21     18.07 o 
   7  10   0     1763.00     1756.81     26.48 o 
   8  10   0      525.61      555.18     14.27 o 
   9  10   0      284.75      292.32     11.36 o 
   0  11   0      665.12      682.28     18.00 o 
   1  11   0      231.41      238.01      9.06 o 
   2  11   0      698.91      720.80     15.83 o 
   3  11   0     4005.24     4051.68     52.50 o 
   4  11   0     1310.36     1354.68     25.52 o 
   5  11   0      504.31      518.47     17.83 o 
   6  11   0     1944.77     1987.74     40.12 o 
   7  11   0      207.35      209.85     11.79 o 
   0  12   0      493.89      510.64     22.25 o 
   1  12   0     3186.67     3179.43     54.69 o 
   2  12   0     2959.82     3023.76     42.51 o 
   3  12   0      240.72      258.80     11.38 o 
   4  12   0      533.72      581.02     19.80 o 
   5  12   0     1457.37     1454.42     33.52 o 
   0  13   0     9486.12     9706.60    220.54 o 
   2   0   1     4122.60     3885.92     50.32 o 
   4   0   1     3038.19     3028.98     38.86 o 
   6   0   1    13308.46    13271.55    233.10 o 
   8   0   1     4092.30     4476.90     84.48 o 
  10   0   1    15588.42    16393.82    219.49 o 
  12   0   1     9125.49     9517.50    132.09 o 
  14   0   1     2268.83     2338.71     54.16 o 
   1   1   1     3927.86     3965.97     23.00 o 
   2   1   1      935.89      827.45      7.04 o 
   3   1   1    20805.95    20765.27    157.01 o 
   4   1   1     9186.07     9467.55     79.77 o 
   5   1   1     2779.97     2888.98     27.97 o 
   6   1   1    10937.67    10996.56    111.87 o 
   7   1   1      526.55      499.88      7.89 o 
   8   1   1    16991.24    17322.66    184.07 o 
   9   1   1      651.35      639.33      9.59 o 
  10   1   1     2687.16     2932.17     31.72 o 
  11   1   1     2741.56     2829.15     33.59 o 
  12   1   1     4197.96     4394.12     56.22 o 
  13   1   1      369.31      367.18     11.22 o 
  14   1   1     3894.93     4128.59     64.47 o 
   1   2   1     3101.71     3595.50     22.10 o 
   2   2   1    13439.71    13985.22     88.22 o 
   3   2   1     7517.97     7681.10     57.66 o 
   4   2   1    14644.73    14451.35    108.25 o 
   5   2   1      980.88     1027.96     16.19 o 
   6   2   1    12084.61    11865.28    115.65 o 
   7   2   1       29.19       37.71      3.39 o 
   8   2   1    13627.00    13560.66    168.31 o 
   9   2   1      336.79      355.80      7.28 o 
  10   2   1     1806.78     1875.24     25.09 o 
  11   2   1      665.56      669.38     12.74 o 
  12   2   1      432.98      461.22     11.79 o 
  13   2   1      482.27      491.25     13.53 o 
  14   2   1     1948.88     2142.61     38.38 o 
   1   3   1     9183.88    10162.25     61.84 o 
   2   3   1     9823.49    10020.13     66.75 o 
   3   3   1     2733.80     2972.61     20.80 o 
   4   3   1     8223.16     8018.86     58.70 o 
   5   3   1      452.04      444.35      4.86 o 
   6   3   1    14650.60    14714.10    190.57 o 
   7   3   1      626.70      648.26     10.80 o 
   8   3   1     3553.36     3480.51     41.94 o 
   9   3   1      226.11      211.00      5.93 o 
  10   3   1     6580.27     6604.72     71.77 o 
  11   3   1     1647.09     1660.97     29.30 o 
  12   3   1     2190.27     2329.22     42.42 o 
  13   3   1      758.51      744.40     18.66 o 
   1   4   1      231.61      265.57      3.21 o 
   2   4   1     1178.12     1145.51     10.25 o 
   3   4   1     2051.11     2173.36     19.45 o 
   4   4   1     9408.35     9765.13     82.22 o 
   5   4   1      406.50      421.62      5.32 o 
   6   4   1     6090.79     6085.98     52.12 o 
   7   4   1     1178.68     1147.81     13.08 o 
   8   4   1     5563.18     5628.20     70.54 o 
   9   4   1     2225.83     2236.34     23.69 o 
  10   4   1    11021.64    11157.67    137.63 o 
  11   4   1      159.43      176.73      5.80 o 
  12   4   1     7082.29     7276.04    101.53 o 
  13   4   1      605.36      666.34     15.47 o 
   1   5   1      915.01      858.81      7.51 o 
   2   5   1      465.77      488.35      5.65 o 
   3   5   1      246.28      247.02      4.23 o 
   4   5   1     2681.77     2629.45     24.66 o 
   5   5   1     1912.40     1955.52     27.25 o 
   6   5   1     2512.34     2495.07     24.36 o 
   7   5   1      377.51      369.03      6.26 o 
   8   5   1     5406.62     5439.71     59.02 o 
   9   5   1     1310.92     1296.12     21.68 o 
  10   5   1    10619.56    10368.96    131.32 o 
  11   5   1       74.64       91.18      5.79 o 
  12   5   1     8824.44     8752.20    113.22 o 
  13   5   1      664.58      671.75     16.69 o 
   1   6   1      144.92      145.63      2.88 o 
   2   6   1    13091.46    12877.97     91.56 o 
   3   6   1      332.47      325.80      4.79 o 
   4   6   1     7658.17     7582.54     62.61 o 
   5   6   1     3012.78     2982.43     29.79 o 
   6   6   1     6986.02     6832.58     69.47 o 
   7   6   1     2514.69     2431.18     27.07 o 
   8   6   1     2623.26     2532.77     29.62 o 
   9   6   1      380.45      373.00     10.40 o 
  10   6   1     4296.16     4207.97     55.01 o 
  11   6   1     3928.64     3923.35     52.26 o 
  12   6   1     1412.51     1436.93     25.64 o 
   1   7   1     1178.18     1139.86     10.70 o 
   2   7   1     4894.30     4916.63     39.21 o 
   3   7   1      490.81      489.37      7.46 o 
   4   7   1    12692.28    12522.22    112.19 o 
   5   7   1      309.78      315.03      7.26 o 
   6   7   1     9813.32     9386.19     92.71 o 
   7   7   1      408.90      389.33      8.31 o 
   8   7   1     4409.08     4273.57     47.06 o 
   9   7   1     1921.78     1900.17     26.67 o 
  10   7   1     1367.59     1375.54     23.36 o 
  11   7   1       89.39       92.13      7.16 o 
  12   7   1      432.37      480.08     41.26 o 
   1   8   1      511.18      508.35      7.62 o 
   2   8   1      220.38      227.82      5.32 o 
   3   8   1     2999.36     2984.69     28.87 o 
   4   8   1     1186.07     1181.57     15.07 o 
   5   8   1     1185.37     1146.08     16.13 o 
   6   8   1     4988.12     4804.76     52.41 o 
   7   8   1     2670.13     2632.79     30.28 o 
   8   8   1     5645.62     5454.59     61.89 o 
   9   8   1      968.03      972.85     17.29 o 
  10   8   1     2425.74     2379.56     38.52 o 
  11   8   1      298.37      288.50     11.37 o 
   1   9   1     2254.65     2187.65     26.25 o 
   2   9   1      157.76      153.19      6.82 o 
   3   9   1       97.94      111.36      4.71 o 
   4   9   1      124.55      136.85      6.02 o 
   5   9   1     1342.05     1362.76     19.43 o 
   6   9   1     3444.05     3401.27     41.62 o 
   7   9   1     3023.98     2966.37     35.98 o 
   8   9   1     3899.37     3846.74     46.84 o 
   9   9   1     1148.45     1123.99     21.28 o 
  10   9   1     4068.88     3974.28     74.27 o 
   1  10   1      170.25      179.01      6.47 o 
   2  10   1      238.78      246.34      9.08 o 
   3  10   1     1453.30     1408.36     23.01 o 
   4  10   1     3268.73     3238.70     43.28 o 
   5  10   1     1117.25     1151.70     19.16 o 
   6  10   1     4455.30     4481.13     53.16 o 
   7  10   1      883.82      899.92     16.18 o 
   8  10   1     3838.85     3897.18     51.26 o 
   9  10   1     1441.62     1467.19     26.43 o 
   1  11   1      308.91      320.83     10.59 o 
   2  11   1     1538.62     1552.78     25.37 o 
   3  11   1     1205.38     1222.13     21.96 o 
   4  11   1     1482.54     1503.35     27.25 o 
   5  11   1      827.76      825.87     20.29 o 
   6  11   1     3644.38     3592.37     62.19 o 
   7  11   1     1397.39     1355.84     26.15 o 
   1  12   1     1405.47     1418.47     30.85 o 
   2  12   1      259.32      284.73     11.81 o 
   3  12   1      659.40      711.17     18.07 o 
   4  12   1     2976.33     3045.76     50.00 o 
   5  12   1     2283.04     2243.12     45.02 o 
   0   0   2    41128.12    38058.05    501.33 o 
   2   0   2    39805.78    39335.98    446.27 o 
   4   0   2    27940.42    27865.34    369.08 o 
   6   0   2       50.39       50.59      7.55 o 
   8   0   2       53.91       82.43     12.70 o 
  10   0   2      644.47      670.81     13.53 o 
  12   0   2      209.78      223.90     12.90 o 
  14   0   2     4274.51     4581.46     87.13 o 
   0   1   2    47698.90    46896.52    396.98 o 
   1   1   2    27460.57    28670.05    168.47 o 
   2   1   2    16564.62    17105.37    121.89 o 
   3   1   2     8369.78     8973.97     68.32 o 
   4   1   2     1570.98     1338.09     13.23 o 
   5   1   2      132.18      195.56      3.51 o 
   6   1   2     7925.54     8050.97     78.28 o 
   7   1   2     7525.20     7390.28     67.89 o 
   8   1   2     1205.82     1255.22     15.78 o 
   9   1   2      710.27      725.98     10.27 o 
  10   1   2      374.59      393.31      7.08 o 
  11   1   2      413.61      403.61      8.67 o 
  12   1   2     2021.65     2105.49     28.57 o 
  13   1   2       75.48      100.41     11.94 o 
  14   1   2     2046.40     2167.59     41.24 o 
   0   2   2    43438.57    43358.21    376.10 o 
   1   2   2     7209.06     7412.44     45.00 o 
   2   2   2     6638.52     6838.63     43.63 o 
   3   2   2     8654.70     9004.71     64.41 o 
   4   2   2     8696.47     8815.68     65.76 o 
   5   2   2     9855.33    10488.59    108.39 o 
   6   2   2     8040.87     8191.44     73.82 o 
   7   2   2     2555.18     2617.38     37.68 o 
   8   2   2     1755.57     1829.66     25.09 o 
   9   2   2      982.31      937.06     13.11 o 
  10   2   2      314.57      360.68     11.43 o 
  11   2   2       42.10       49.48      3.93 o 
  12   2   2     1793.38     1868.78     27.54 o 
  13   2   2      281.23      306.25     11.65 o 
  14   2   2     1972.20     2082.55     41.00 o 
   0   3   2     6194.73     6188.49     59.35 o 
   1   3   2      771.39      758.35      6.26 o 
   2   3   2    31131.20    30930.79    214.88 o 
   3   3   2     4992.01     5163.47     34.69 o 
   4   3   2    14121.59    14334.30    103.24 o 
   5   3   2      183.37      192.38      3.19 o 
   6   3   2     2389.66     2363.11     28.07 o 
   7   3   2     2163.62     2186.98     36.37 o 
   8   3   2     1043.06     1039.80     14.81 o 
   9   3   2     1241.17     1314.74     17.81 o 
  10   3   2      152.53      166.25      7.08 o 
  11   3   2      192.00      208.31     11.24 o 
  12   3   2      812.38      902.13     16.55 o 
  13   3   2      656.03      706.93     22.57 o 
   0   4   2     1970.15     1746.26     18.75 o 
   1   4   2     5308.34     5677.07     38.35 o 
   2   4   2    16902.87    16783.74    114.33 o 
   3   4   2     1141.60     1272.25     10.20 o 
   4   4   2    15920.62    16182.14    121.80 o 
   5   4   2     3719.60     3669.09     31.82 o 
   6   4   2     1502.90     1620.97     14.34 o 
   7   4   2      685.10      701.46      9.28 o 
   8   4   2     1521.24     1536.97     18.04 o 
   9   4   2     1954.32     1959.43     22.86 o 
  10   4   2      523.01      586.38     21.17 o 
  11   4   2       67.92       92.87      7.67 o 
  12   4   2     1350.78     1396.92     25.35 o 
  13   4   2      271.85      287.51     15.31 o 
   0   5   2    16172.71    15830.38    160.04 o 
   1   5   2     4136.05     4114.26     29.84 o 
   2   5   2    13509.48    13382.60     98.09 o 
   3   5   2     5319.53     5519.92     44.68 o 
   4   5   2    12804.12    13318.01    123.14 o 
   5   5   2     5473.02     5528.05     58.50 o 
   6   5   2      736.55      741.59      8.00 o 
   7   5   2      423.95      408.31      6.32 o 
   8   5   2      408.24      428.55      9.53 o 
   9   5   2      875.44      910.54     16.88 o 
  10   5   2     2100.12     2113.34     39.29 o 
  11   5   2      620.59      578.48     13.09 o 
  12   5   2     1472.05     1510.47     25.68 o 
  13   5   2      821.53      884.82     21.36 o 
   0   6   2     7840.77     7806.96     81.22 o 
   1   6   2     5244.54     5353.00     39.22 o 
   2   6   2    10140.32    10154.97     76.84 o 
   3   6   2     3016.80     3011.96     26.27 o 
   4   6   2     3073.87     3074.37     28.90 o 
   5   6   2     1067.44      957.46     13.10 o 
   6   6   2     4368.92     4155.96     44.65 o 
   7   6   2     1650.47     1643.37     19.99 o 
   8   6   2      967.40      966.91     14.48 o 
   9   6   2     1644.24     1606.82     25.01 o 
  10   6   2      456.36      489.68     15.43 o 
  11   6   2       29.00       44.57      6.44 o 
  12   6   2     1135.96     1190.68     22.35 o 
   0   7   2     3077.78     3251.26     36.82 o 
   1   7   2     4727.62     4779.39     36.70 o 
   2   7   2     4184.78     4262.35     36.59 o 
   3   7   2      153.57      153.84      4.36 o 
   4   7   2     6790.10     6592.20     61.31 o 
   5   7   2     2119.96     2097.72     23.04 o 
   6   7   2     3534.60     3473.95     38.67 o 
   7   7   2      482.89      478.54      9.75 o 
   8   7   2      406.30      409.92     10.21 o 
   9   7   2     2690.20     2607.35     34.29 o 
  10   7   2     1965.91     1955.33     30.36 o 
  11   7   2      174.06      170.17      8.44 o 
  12   7   2      715.26      649.42     48.23 o 
   0   8   2    14366.48    14109.50    169.36 o 
   1   8   2     6198.94     6177.39     52.23 o 
   2   8   2     7986.13     8022.07     74.34 o 
   3   8   2      364.85      394.31      7.75 o 
   4   8   2     3127.65     3124.91     34.31 o 
   5   8   2      978.04      961.70     15.09 o 
   6   8   2      854.81      869.90     15.03 o 
   7   8   2     1816.95     1761.37     25.02 o 
   8   8   2     1615.18     1618.50     22.30 o 
   9   8   2      545.85      552.59     12.42 o 
  10   8   2     1323.91     1385.72     26.92 o 
  11   8   2      346.31      350.39     12.56 o 
   0   9   2     8984.19     8768.40    128.10 o 
   1   9   2     2841.36     2809.32     31.96 o 
   2   9   2     4628.95     4609.83     50.51 o 
   3   9   2     1430.53     1423.90     18.86 o 
   4   9   2     1426.15     1416.77     20.88 o 
   5   9   2       94.99       93.82      5.86 o 
   6   9   2      846.00      840.90     15.50 o 
   7   9   2      393.38      373.99     10.49 o 
   8   9   2      448.51      460.40     11.83 o 
   9   9   2     1023.43      982.60     18.36 o 
  10   9   2       99.87      117.63      9.00 o 
   0  10   2     4609.08     4660.30     71.23 o 
   1  10   2     1014.90     1039.32     15.88 o 
   2  10   2     5838.93     5707.61     70.03 o 
   3  10   2     1556.62     1547.41     24.83 o 
   4  10   2     2592.92     2607.18     36.09 o 
   5  10   2     1979.08     1977.95     28.14 o 
   6  10   2      606.93      642.80     13.95 o 
   7  10   2      966.75      963.35     17.83 o 
   8  10   2      352.70      359.25     11.72 o 
   9  10   2      257.04      280.44     13.02 o 
   0  11   2     6264.71     6325.61    120.02 o 
   1  11   2     3171.35     3202.11     43.28 o 
   2  11   2     3071.22     3093.50     42.07 o 
   3  11   2      618.31      619.80     16.06 o 
   4  11   2     1289.94     1232.27     24.41 o 
   5  11   2      445.83      407.93     14.34 o 
   6  11   2     1117.61     1125.58     24.82 o 
   7  11   2      680.39      705.17     19.27 o 
   0  12   2     2078.48     2132.52     63.11 o 
   1  12   2     1703.14     1659.37     38.14 o 
   2  12   2     1267.17     1257.02     24.86 o 
   3  12   2     2811.87     2850.95     44.09 o 
   4  12   2      859.10      874.60     22.00 o 
   5  12   2      408.76      430.65     17.57 o 
   2   0   3      206.28      207.96      5.91 o 
   4   0   3     4060.74     3741.86     44.85 o 
   6   0   3    10136.97    10111.08    139.12 o 
   8   0   3    34724.62    34080.22    456.02 o 
  10   0   3      371.33      429.87     11.25 o 
  12   0   3      906.76      940.89     22.32 o 
  14   0   3     6114.30     6688.36    122.59 o 
   1   1   3     1097.23     1007.06      7.79 o 
   2   1   3     5327.75     5465.17     37.29 o 
   3   1   3    27551.51    28299.05    213.86 o 
   4   1   3     2767.85     2708.23     22.54 o 
   5   1   3     3640.42     3790.99     33.37 o 
   6   1   3    21468.43    21467.74    176.17 o 
   7   1   3      246.12      223.83      5.09 o 
   8   1   3     8896.73     9070.71     79.78 o 
   9   1   3      442.21      496.20      8.65 o 
  10   1   3     6322.32     6509.14     72.41 o 
  11   1   3     2224.40     2279.82     29.85 o 
  12   1   3     2702.96     2939.84     51.21 o 
  13   1   3      763.67      786.18     22.75 o 
  14   1   3      880.39     1021.43     23.80 o 
   1   2   3     1173.79     1306.71      9.33 o 
   2   2   3     4690.00     5417.99     38.04 o 
   3   2   3     5957.27     6679.04     48.03 o 
   4   2   3     5560.41     5953.82     46.29 o 
   5   2   3     2022.08     2129.76     21.96 o 
   6   2   3    23634.49    23454.96    269.25 o 
   7   2   3     1262.00     1286.21     16.81 o 
   8   2   3     2580.85     2806.68     30.54 o 
   9   2   3      441.97      454.88      8.65 o 
  10   2   3     9971.00    10143.38    104.62 o 
  11   2   3       74.27       73.96      4.90 o 
  12   2   3     6220.19     6432.69    103.11 o 
  13   2   3      464.05      473.97     15.71 o 
  14   2   3     1167.49     1249.01     58.29 o 
   1   3   3     3552.84     3428.32     24.37 o 
   2   3   3      181.35      187.76      2.75 o 
   3   3   3     2748.53     3062.30     22.41 o 
   4   3   3    12459.66    12487.20     94.54 o 
   5   3   3     6990.80     7277.13     56.33 o 
   6   3   3     1736.52     1735.13     15.83 o 
   7   3   3     1541.89     1444.34     16.12 o 
   8   3   3    13241.27    13270.52    155.93 o 
   9   3   3     1698.79     1714.15     23.00 o 
  10   3   3     5258.13     5584.67     60.13 o 
  11   3   3     4081.55     4109.27     52.26 o 
  12   3   3     5180.18     5320.00     77.69 o 
  13   3   3      915.00      963.58     27.74 o 
   1   4   3       97.11      126.38      2.31 o 
   2   4   3    19648.05    20688.95    144.48 o 
   3   4   3      370.42      343.81      4.34 o 
   4   4   3     5305.76     5251.41     45.68 o 
   5   4   3     1544.97     1525.60     13.19 o 
   6   4   3     8199.97     8352.46     74.05 o 
   7   4   3     1504.39     1409.93     16.75 o 
   8   4   3     7700.05     7656.46     76.19 o 
   9   4   3      510.22      530.79      8.28 o 
  10   4   3     6308.50     6418.05     70.91 o 
  11   4   3     3024.55     3031.98     43.05 o 
  12   4   3     1535.46     1576.53     33.83 o 
  13   4   3      832.29      900.75     27.33 o 
   1   5   3      760.96      784.96      7.58 o 
   2   5   3     2587.51     2647.15     21.75 o 
   3   5   3     1021.40     1025.06      9.75 o 
   4   5   3     5220.10     5354.60     42.89 o 
   5   5   3     2334.03     2384.34     25.98 o 
   6   5   3     9511.21     9351.69     92.22 o 
   7   5   3     1998.68     1951.99     22.62 o 
   8   5   3     2954.66     2840.64     40.96 o 
   9   5   3     1120.67     1090.96     19.35 o 
  10   5   3     7396.56     7113.95     93.39 o 
  11   5   3      429.13      445.21     11.40 o 
  12   5   3     1685.69     1740.05     28.45 o 
  13   5   3      388.24      411.27     13.87 o 
   1   6   3     1842.77     1779.15     15.80 o 
   2   6   3      149.16      154.11      4.42 o 
   3   6   3     7914.94     7948.30     65.81 o 
   4   6   3     5324.52     5263.65     54.56 o 
   5   6   3     1193.21     1106.97     15.30 o 
   6   6   3     1418.82     1364.68     19.54 o 
   7   6   3     1074.52      973.01     15.07 o 
   8   6   3     6925.08     6776.09     73.22 o 
   9   6   3     3137.16     3127.35     42.46 o 
  10   6   3     5234.91     5131.34     65.10 o 
  11   6   3     1951.46     1925.98     31.55 o 
  12   6   3     4086.25     4190.65     59.44 o 
   1   7   3     1366.69     1344.21     13.09 o 
   2   7   3      655.51      654.46      8.97 o 
   3   7   3     3177.75     3081.66     31.09 o 
   4   7   3     1638.00     1618.22     19.49 o 
   5   7   3     1629.26     1565.90     20.52 o 
   6   7   3     5667.20     5565.49     61.83 o 
   7   7   3      956.08      930.11     15.49 o 
   8   7   3     4923.15     4740.95     54.32 o 
   9   7   3       56.30       55.41      4.32 o 
  10   7   3     4142.00     4051.70     53.89 o 
  11   7   3     1790.12     1790.63     28.96 o 
   1   8   3     2006.00     2001.69     20.61 o 
   2   8   3     3216.93     3207.56     30.13 o 
   3   8   3     4185.50     4077.00     42.53 o 
   4   8   3     2722.49     2704.49     31.83 o 
   5   8   3     2630.88     2558.53     32.55 o 
   6   8   3     1865.49     1825.70     25.20 o 
   7   8   3     1075.25     1018.75     17.03 o 
   8   8   3     3245.41     3067.28     38.31 o 
   9   8   3      268.77      275.68      8.89 o 
  10   8   3     5185.46     5016.00     66.01 o 
  11   8   3     2199.95     2230.64     34.78 o 
   1   9   3      259.86      250.18      7.08 o 
   2   9   3     2277.22     2327.56     28.29 o 
   3   9   3     5393.16     5319.68     57.13 o 
   4   9   3     2232.43     2253.05     29.77 o 
   5   9   3      264.14      263.39      8.43 o 
   6   9   3     3232.84     3155.69     39.65 o 
   7   9   3      543.50      528.23     12.62 o 
   8   9   3     4003.64     3802.23     46.64 o 
   9   9   3     3495.51     3505.63     45.84 o 
  10   9   3     1500.46     1529.90     28.78 o 
   1  10   3     1464.82     1504.38     22.31 o 
   2  10   3       96.89      110.30      6.83 o 
   3  10   3      878.73      883.57     18.82 o 
   4  10   3     2848.74     2858.44     39.01 o 
   5  10   3     1187.86     1165.86     19.42 o 
   6  10   3     3673.55     3688.88     45.46 o 
   7  10   3     1342.82     1325.60     21.96 o 
   8  10   3     2671.93     2674.02     35.74 o 
   9  10   3      907.77      938.16     40.71 o 
   1  11   3      972.11      960.95     21.57 o 
   2  11   3      108.44      120.91     10.50 o 
   3  11   3      428.97      419.35     13.17 o 
   4  11   3     1122.77     1109.53     22.62 o 
   5  11   3      973.79     1008.65     22.98 o 
   6  11   3     1572.00     1532.21     30.25 o 
   7  11   3     1047.90     1018.69     25.64 o 
   1  12   3      987.36      979.71     27.39 o 
   2  12   3      858.46      897.29     23.25 o 
   3  12   3     1369.36     1449.42     32.05 o 
   4  12   3      348.62      354.91     13.36 o 
   5  12   3     2157.69     2188.80     39.84 o 
   0   0   4     4251.10     4659.65     72.02 o 
   2   0   4    43076.82    42955.33    443.05 o 
   4   0   4     9072.97     9806.25    108.86 o 
   6   0   4    11904.62    11896.10    160.88 o 
   8   0   4     6178.81     6255.10     90.23 o 
  10   0   4      775.94      821.94     14.48 o 
  12   0   4      788.89      838.08     24.60 o 
  14   0   4     7087.66     7556.34    137.60 o 
   0   1   4    30625.47    30502.56    299.63 o 
   1   1   4     8333.80     8408.92     59.83 o 
   2   1   4     4070.97     4018.66     32.05 o 
   3   1   4     1346.11     1440.51     11.56 o 
   4   1   4    23216.87    23710.99    196.17 o 
   5   1   4     1035.70     1062.80     11.98 o 
   6   1   4     4465.09     4512.78     40.69 o 
   7   1   4      551.38      603.79      8.29 o 
   8   1   4      307.41      327.63      5.78 o 
   9   1   4     4231.99     4156.91     42.88 o 
  10   1   4      112.54      122.64      6.05 o 
  11   1   4      189.62      184.19      8.87 o 
  12   1   4     1684.64     1702.23     33.47 o 
  13   1   4      393.08      440.51     14.20 o 
  14   1   4     1860.65     1972.67     34.86 o 
   0   2   4    77620.89    76001.95    825.55 o 
   1   2   4     3541.60     3787.04     27.37 o 
   2   2   4    23155.52    23528.57    165.09 o 
   3   2   4    10547.12    11708.26     85.40 o 
   4   2   4     5529.75     5324.36     46.16 o 
   5   2   4      686.86      748.26      8.12 o 
   6   2   4     1375.85     1476.26     18.44 o 
   7   2   4      226.64      247.01      4.84 o 
   8   2   4      939.85      943.55     13.12 o 
   9   2   4      788.41      770.35     13.62 o 
  10   2   4      471.82      553.61     21.36 o 
  11   2   4        5.17       13.02      4.54 o 
  12   2   4     1507.15     1640.72     42.04 o 
  13   2   4      430.74      495.78     15.95 o 
   0   3   4    19599.20    20265.85    215.63 o 
   1   3   4      414.30      401.65      4.13 o 
   2   3   4    48826.12    48837.36    327.06 o 
   3   3   4     2298.46     2400.47     18.98 o 
   4   3   4     2644.90     2542.98     22.04 o 
   5   3   4     1453.69     1455.55     13.43 o 
   6   3   4     2251.35     2257.20     26.64 o 
   7   3   4      691.36      705.86     10.09 o 
   8   3   4     1515.73     1560.92     19.07 o 
   9   3   4      537.13      523.52     10.84 o 
  10   3   4     2231.62     2272.55     37.98 o 
  11   3   4      123.05      146.81      8.33 o 
  12   3   4      256.55      292.29     12.76 o 
  13   3   4       51.09       65.48      8.78 o 
   0   4   4     4962.91     4563.91     50.76 o 
   1   4   4     1370.97     1361.30     10.97 o 
   2   4   4     3873.60     3855.09     28.29 o 
   3   4   4      584.53      612.16      5.83 o 
   4   4   4    15832.48    16319.89    118.45 o 
   5   4   4     1899.01     1951.48     20.41 o 
   6   4   4     4237.47     4182.63     38.99 o 
   7   4   4     3709.46     3636.10     34.41 o 
   8   4   4     1369.03     1432.58     16.99 o 
   9   4   4       46.62       57.11      3.43 o 
  10   4   4     1183.48     1196.52     20.21 o 
  11   4   4      102.77      103.07      5.80 o 
  12   4   4     2429.73     2475.55     44.15 o 
  13   4   4      191.95      215.13     15.12 o 
   0   5   4     3278.54     3050.24     34.60 o 
   1   5   4     1105.44     1190.51     10.23 o 
   2   5   4     5119.89     5071.79     41.71 o 
   3   5   4      283.46      292.10      4.27 o 
   4   5   4    13262.96    13289.24    133.27 o 
   5   5   4     2546.86     2520.68     25.94 o 
   6   5   4     7230.27     7152.84     66.49 o 
   7   5   4     1524.83     1523.86     18.54 o 
   8   5   4     1025.76     1055.71     18.89 o 
   9   5   4       59.50       60.68      4.99 o 
  10   5   4       62.63       78.14      6.94 o 
  11   5   4       69.42       83.58      5.89 o 
  12   5   4     2049.16     2057.39     32.29 o 
  13   5   4      585.29      617.04     43.53 o 
   0   6   4    14997.22    15435.02    162.41 o 
   1   6   4      333.25      312.73      4.71 o 
   2   6   4    15831.52    15831.87    110.93 o 
   3   6   4     8859.87     8862.67     73.59 o 
   4   6   4     4203.49     4046.58     37.83 o 
   5   6   4      208.02      204.18      5.29 o 
   6   6   4      935.74      928.19     15.34 o 
   7   6   4     4209.40     3971.10     48.34 o 
   8   6   4      101.21      107.40      4.76 o 
   9   6   4     1247.66     1200.58     20.46 o 
  10   6   4     3086.13     3060.01     42.25 o 
  11   6   4       12.16       17.50      5.16 o 
  12   6   4      105.22      137.67      8.39 o 
   0   7   4    20412.33    19949.89    312.89 o 
   1   7   4     4515.44     4496.01     35.87 o 
   2   7   4     9332.57     9367.55     78.60 o 
   3   7   4      451.60      463.88      8.35 o 
   4   7   4     2927.81     2950.40     32.23 o 
   5   7   4     1433.27     1455.71     19.59 o 
   6   7   4      724.74      708.38     13.01 o 
   7   7   4     1495.92     1407.23     21.63 o 
   8   7   4      484.34      480.06     12.19 o 
   9   7   4       82.52       79.91      6.11 o 
  10   7   4      192.46      223.17     17.33 o 
  11   7   4      265.94      289.22     10.34 o 
   0   8   4     4715.20     4746.55     67.51 o 
   1   8   4     5633.79     5611.35     49.25 o 
   2   8   4     3803.56     3931.70     36.29 o 
   3   8   4       62.55       87.01      6.46 o 
   4   8   4     5667.23     5594.29     58.88 o 
   5   8   4     1265.90     1246.93     19.93 o 
   6   8   4     1759.41     1720.55     24.31 o 
   7   8   4      704.55      672.32     14.08 o 
   8   8   4     1175.43     1162.88     20.64 o 
   9   8   4      487.62      487.21     11.69 o 
  10   8   4      113.32      157.89     12.22 o 
  11   8   4       17.63       22.79      6.13 o 
   0   9   4     1816.37     1754.14     35.46 o 
   1   9   4     1455.55     1440.44     21.13 o 
   2   9   4     1929.29     1912.99     25.62 o 
   3   9   4     3250.50     3210.27     37.77 o 
   4   9   4     3175.38     3070.67     38.48 o 
   5   9   4      639.64      647.49     13.28 o 
   6   9   4     2196.77     2196.93     29.87 o 
   7   9   4     3961.58     3786.65     48.51 o 
   8   9   4     1609.43     1566.88     23.75 o 
   9   9   4      216.44      226.63      9.20 o 
  10   9   4      162.34      171.51      9.52 o 
   0  10   4     5464.51     5548.12     96.02 o 
   1  10   4     2896.22     2931.54     38.71 o 
   2  10   4     3638.42     3571.96     46.66 o 
   3  10   4      620.54      638.58     15.78 o 
   4  10   4      701.32      699.81     15.19 o 
   5  10   4     1968.70     1962.12     33.21 o 
   6  10   4     1014.65     1031.52     18.45 o 
   7  10   4        4.45        0.10      4.93 o 
   8  10   4      112.94      124.09      7.64 o 
   9  10   4      544.85      625.76     51.66 o 
   0  11   4     6538.43     6595.11    160.69 o 
   1  11   4     1612.59     1627.20     30.44 o 
   2  11   4     5403.44     5476.85     71.53 o 
   3  11   4     1437.15     1451.24     26.53 o 
   4  11   4     1624.53     1614.28     28.93 o 
   5  11   4     2260.90     2227.37     38.95 o 
   6  11   4      183.86      189.98     12.18 o 
   7  11   4      614.80      611.41     17.61 o 
   0  12   4     3410.32     3377.37     90.37 o 
   1  12   4     1298.08     1304.57     32.67 o 
   2  12   4     1617.46     1659.73     32.01 o 
   3  12   4     2656.60     2694.47     49.93 o 
   4  12   4     2419.70     2405.65     46.26 o 
   5  12   4       72.68       91.36     11.63 o 
   2   0   5    18050.53    18357.37    176.61 o 
   4   0   5    43880.88    43921.20    540.77 o 
   6   0   5    15869.65    15632.20    186.54 o 
   8   0   5     7416.10     7538.45     91.09 o 
  10   0   5     2371.69     2487.10     39.64 o 
  12   0   5      487.32      556.54     19.25 o 
  14   0   5      240.55      352.16     34.43 o 
   1   1   5    14173.92    14424.69    107.68 o 
   2   1   5     1536.55     1455.46     13.22 o 
   3   1   5     3696.47     4032.08     31.90 o 
   4   1   5     6230.66     6385.96     49.70 o 
   5   1   5     3984.34     4010.42     39.67 o 
   6   1   5    15441.83    15502.27    138.65 o 
   7   1   5       26.21       31.78      2.95 o 
   8   1   5     6429.66     6561.03     63.53 o 
   9   1   5     1009.73     1037.23     13.40 o 
  10   1   5     5005.32     5211.49     73.14 o 
  11   1   5     2313.12     2374.01     47.83 o 
  12   1   5     3528.15     3696.40     70.47 o 
  13   1   5     1366.65     1423.72     25.14 o 
  14   1   5     1825.02     1995.33     57.12 o 
   1   2   5     9707.31     9089.30     64.55 o 
   2   2   5     5319.83     5891.49     45.20 o 
   3   2   5        7.59       25.59      1.34 o 
   4   2   5      110.75      109.82      2.27 o 
   5   2   5     1549.27     1574.96     14.82 o 
   6   2   5      498.15      582.06      7.95 o 
   7   2   5     4928.99     5067.41     65.60 o 
   8   2   5    10542.75    11081.86    133.44 o 
   9   2   5     1046.62     1055.27     15.64 o 
  10   2   5    13622.46    14082.42    186.80 o 
  11   2   5     1082.34     1104.00     24.41 o 
  12   2   5    10205.19    10402.31    161.14 o 
  13   2   5      689.02      716.85     19.70 o 
   1   3   5     1506.23     1644.11     14.12 o 
   2   3   5     3199.67     3644.28     27.23 o 
   3   3   5     7612.37     8098.82     62.86 o 
   4   3   5     4893.71     4955.63     42.52 o 
   5   3   5      385.94      369.89      5.66 o 
   6   3   5     4031.85     4085.02     48.18 o 
   7   3   5      753.34      762.93     10.62 o 
   8   3   5     7684.25     7930.26     81.47 o 
   9   3   5     1213.08     1239.07     17.48 o 
  10   3   5     9077.41     9204.09    154.74 o 
  11   3   5     1055.12     1046.30     27.77 o 
  12   3   5     4529.82     4701.82     91.73 o 
  13   3   5      295.50      313.14     15.29 o 
   1   4   5    10018.39    10268.58     71.77 o 
   2   4   5     4166.49     4035.97     31.40 o 
   3   4   5      404.95      392.63      4.78 o 
   4   4   5    14348.78    14549.91    108.60 o 
   5   4   5     1133.79     1201.62     11.75 o 
   6   4   5    16219.20    16149.66    168.30 o 
   7   4   5     2091.35     2013.25     27.10 o 
   8   4   5     4645.71     4538.23     53.09 o 
   9   4   5      674.03      685.66     12.47 o 
  10   4   5     1595.66     1674.70     28.39 o 
  11   4   5      468.06      450.63     10.92 o 
  12   4   5     1931.59     2027.19     37.78 o 
  13   4   5      935.17      997.50     28.43 o 
   1   5   5     4190.65     4364.54     32.79 o 
   2   5   5     5223.28     5105.16     37.97 o 
   3   5   5      155.79      172.91      3.04 o 
   4   5   5    11534.46    11417.83    101.56 o 
   5   5   5      611.70      663.62      9.56 o 
   6   5   5    11045.09    10911.07    109.12 o 
   7   5   5      287.47      301.15      6.20 o 
   8   5   5     6709.52     6563.15     74.25 o 
   9   5   5      436.88      415.82     10.75 o 
  10   5   5     1685.87     1645.63     26.63 o 
  11   5   5     1679.76     1685.89     27.73 o 
  12   5   5      639.15      670.79     16.37 o 
   1   6   5      502.39      483.01      5.89 o 
   2   6   5     1209.30     1201.20     12.82 o 
   3   6   5      306.63      322.48      5.02 o 
   4   6   5      742.36      754.82     10.01 o 
   5   6   5     2502.68     2464.66     28.47 o 
   6   6   5     4578.81     4412.61     52.82 o 
   7   6   5      793.88      795.41     14.17 o 
   8   6   5     8345.53     8014.06     86.73 o 
   9   6   5      827.89      816.76     15.89 o 
  10   6   5     4684.80     4544.40     58.99 o 
  11   6   5      217.08      227.55      9.17 o 
  12   6   5     3293.62     3379.78     50.13 o 
   1   7   5     1410.43     1417.37     14.57 o 
   2   7   5     3843.22     3748.77     35.46 o 
   3   7   5     1321.95     1293.13     15.49 o 
   4   7   5     2914.39     2763.32     31.50 o 
   5   7   5      400.33      391.77      9.14 o 
   6   7   5     1281.75     1270.63     19.96 o 
   7   7   5     2803.09     2648.07     35.01 o 
   8   7   5     5392.07     5142.68     57.86 o 
   9   7   5     1108.84     1060.15     19.59 o 
  10   7   5     8357.61     8134.79    100.18 o 
  11   7   5      636.81      651.54     15.27 o 
   1   8   5      899.25      889.57     11.81 o 
   2   8   5     1598.98     1595.54     17.33 o 
   3   8   5      197.73      181.13      6.32 o 
   4   8   5     6311.00     6290.81     66.66 o 
   5   8   5      972.15      929.91     15.04 o 
   6   8   5     6493.11     6234.78     72.90 o 
   7   8   5      844.37      810.42     15.72 o 
   8   8   5     4241.86     4012.60     48.67 o 
   9   8   5     1387.63     1356.06     20.88 o 
  10   8   5     1531.49     1514.71     26.17 o 
  11   8   5      890.03      975.42     63.57 o 
   1   9   5      530.93      517.68     10.50 o 
   2   9   5     2374.53     2337.36     31.60 o 
   3   9   5      769.06      766.91     13.51 o 
   4   9   5     9621.62     9517.95    113.87 o 
   5   9   5     1535.32     1511.94     22.41 o 
   6   9   5     5973.33     5923.54     71.06 o 
   7   9   5     1008.16     1019.74     18.78 o 
   8   9   5     1873.11     1875.38     26.89 o 
   9   9   5     1239.66     1203.47     20.28 o 
  10   9   5      504.33      506.67     46.30 o 
   1  10   5      258.39      267.37      9.85 o 
   2  10   5     1052.87     1053.35     22.04 o 
   3  10   5      608.78      607.86     18.69 o 
   4  10   5     1009.43      988.54     18.48 o 
   5  10   5     1157.29     1165.75     30.03 o 
   6  10   5     2318.39     2248.19     33.15 o 
   7  10   5     1129.71     1098.83     20.61 o 
   8  10   5     2305.18     2279.16     31.90 o 
   1  11   5      437.06      436.02     14.38 o 
   2  11   5     2065.16     2096.14     40.16 o 
   3  11   5       48.67       45.60      7.13 o 
   4  11   5      514.94      544.96     16.89 o 
   5  11   5     1442.86     1357.24     30.36 o 
   6  11   5      339.10      303.43     14.03 o 
   7  11   5     1700.02     1629.86     33.61 o 
   1  12   5        6.14       15.34      7.72 o 
   2  12   5      127.40      146.28     12.51 o 
   3  12   5      864.02      868.07     23.80 o 
   4  12   5      426.05      393.24     16.36 o 
   0   0   6    12455.64    13422.02    180.67 o 
   2   0   6     2054.72     1994.67     22.20 o 
   4   0   6     3792.32     3503.50     40.21 o 
   6   0   6    26853.53    27541.96    322.27 o 
   8   0   6     2368.89     2535.53     33.55 o 
  10   0   6      770.06      778.69     16.34 o 
  12   0   6     3377.02     3528.80     80.32 o 
   0   1   6    34748.88    34812.52    346.79 o 
   1   1   6     4934.35     5064.77     39.14 o 
   2   1   6    19419.93    18853.29    139.81 o 
   3   1   6     1069.35     1074.52     10.13 o 
   4   1   6    15434.48    15926.89    122.85 o 
   5   1   6       62.83       73.42      2.01 o 
   6   1   6     1005.35     1019.90     10.73 o 
   7   1   6     5047.96     4980.86     51.03 o 
   8   1   6     1385.88     1452.44     14.71 o 
   9   1   6      662.54      672.10      9.21 o 
  10   1   6      968.35      994.52     15.97 o 
  11   1   6      221.49      232.29     11.57 o 
  12   1   6      574.65      631.05     17.03 o 
  13   1   6      300.03      337.73     10.16 o 
   0   2   6    17302.45    16211.48    207.26 o 
   1   2   6     1533.55     1442.02     12.31 o 
   2   2   6    68806.74    68480.66    502.35 o 
   3   2   6     5766.80     5856.00     53.60 o 
   4   2   6     6603.27     6672.51     62.63 o 
   5   2   6     2248.40     2262.66     20.45 o 
   6   2   6      482.24      513.40      6.13 o 
   7   2   6      302.03      320.45      5.51 o 
   8   2   6      656.93      649.21     13.72 o 
   9   2   6      151.63      168.17      5.03 o 
  10   2   6      325.63      388.82     19.68 o 
  11   2   6      222.24      243.28     20.59 o 
  12   2   6      739.92      842.06     21.22 o 
  13   2   6      326.15      312.37     14.33 o 
   0   3   6    38805.66    38582.29    445.00 o 
   1   3   6    16399.71    17724.13    137.19 o 
   2   3   6     5755.14     5918.97     45.83 o 
   3   3   6     2156.65     2428.48     21.02 o 
   4   3   6    11626.10    11590.45     98.62 o 
   5   3   6     3687.96     3732.81     38.64 o 
   6   3   6     1814.60     1977.58     25.20 o 
   7   3   6       25.52       34.49      3.73 o 
   8   3   6      169.20      182.33      5.90 o 
   9   3   6      338.28      355.34      7.77 o 
  10   3   6       66.01       84.42     13.69 o 
  11   3   6      340.19      361.95     10.13 o 
  12   3   6     1669.26     1772.65     41.41 o 
  13   3   6      311.97      305.94     15.49 o 
   0   4   6    34815.51    35599.11    429.01 o 
   1   4   6      147.23      144.67      3.33 o 
   2   4   6     6955.35     6885.70     52.77 o 
   3   4   6     3883.24     3897.38     30.22 o 
   4   4   6     1451.65     1440.22     14.31 o 
   5   4   6     1521.16     1551.65     16.64 o 
   6   4   6     7005.43     6967.44     62.89 o 
   7   4   6      201.25      203.24      5.19 o 
   8   4   6     4375.19     4429.19     52.23 o 
   9   4   6      170.28      182.80      5.83 o 
  10   4   6      336.66      344.32     10.00 o 
  11   4   6      551.03      536.29     15.07 o 
  12   4   6     1977.15     1999.51     40.83 o 
  13   4   6       86.48      110.33     11.10 o 
   0   5   6     6785.69     6776.03     77.16 o 
   1   5   6     2480.76     2511.81     21.29 o 
   2   5   6    12045.72    12013.80     92.15 o 
   3   5   6      833.83      844.10      8.76 o 
   4   5   6     1551.95     1514.00     14.39 o 
   5   5   6      260.75      272.93      5.19 o 
   6   5   6     6363.88     6496.18     72.96 o 
   7   5   6     1629.15     1608.45     19.55 o 
   8   5   6     1617.81     1551.00     20.73 o 
   9   5   6     2078.53     2071.02     31.94 o 
  10   5   6      110.89      116.91      6.64 o 
  11   5   6      225.78      235.85      9.03 o 
  12   5   6     1264.38     1283.40     27.71 o 
   0   6   6    15226.34    14854.81    155.65 o 
   1   6   6     1948.69     1958.73     16.50 o 
   2   6   6     6001.52     5998.40     45.77 o 
   3   6   6      515.91      490.44      7.59 o 
   4   6   6    12691.50    12857.93    120.04 o 
   5   6   6     5929.62     5775.78     56.46 o 
   6   6   6       39.18       54.68      4.56 o 
   7   6   6      236.21      238.89      7.26 o 
   8   6   6      504.43      483.77     10.05 o 
   9   6   6       12.74       17.40      4.39 o 
  10   6   6       21.22       40.44      5.81 o 
  11   6   6      807.72      809.76     16.76 o 
  12   6   6      629.75      672.89     16.40 o 
   0   7   6    24920.52    24602.58    256.88 o 
   1   7   6     2513.93     2534.11     21.45 o 
   2   7   6    15227.80    15268.39    123.77 o 
   3   7   6     4058.90     4100.28     40.35 o 
   4   7   6     2684.54     2665.10     30.76 o 
   5   7   6      177.57      162.12      6.00 o 
   6   7   6       85.63       84.81      5.52 o 
   7   7   6      542.52      534.64     12.00 o 
   8   7   6      349.63      339.53      9.08 o 
   9   7   6      348.64      351.43     10.25 o 
  10   7   6      382.03      441.97     13.36 o 
  11   7   6      183.33      183.53      9.03 o 
   0   8   6     4726.71     4852.18     68.41 o 
   1   8   6      864.49      909.18     12.14 o 
   2   8   6     4410.11     4492.38     44.45 o 
   3   8   6     2712.41     2740.61     33.80 o 
   4   8   6     2883.00     2857.03     41.77 o 
   5   8   6       91.91       94.67      5.76 o 
   6   8   6     2412.48     2351.54     32.54 o 
   7   8   6     1429.71     1362.46     22.10 o 
   8   8   6      758.66      756.29     15.54 o 
   9   8   6      915.58      910.01     16.11 o 
  10   8   6      325.02      328.82     11.56 o 
   0   9   6      945.59      964.95     24.60 o 
   1   9   6     1230.05     1249.95     19.28 o 
   2   9   6     1369.67     1403.35     28.79 o 
   3   9   6      513.01      504.87     11.79 o 
   4   9   6     2774.48     2725.14     40.89 o 
   5   9   6     3848.11     3711.70     47.46 o 
   6   9   6     3568.17     3503.84     45.42 o 
   7   9   6       36.69       42.59      5.78 o 
   8   9   6     1289.24     1301.94     22.62 o 
   9   9   6      300.96      298.31      9.73 o 
   0  10   6     3167.52     3180.08     71.47 o 
   1  10   6     3231.59     3251.68     49.10 o 
   2  10   6     2584.50     2553.17     41.36 o 
   3  10   6     2483.92     2464.44     40.76 o 
   4  10   6     4790.43     4792.99     89.65 o 
   5  10   6      380.03      406.02     12.37 o 
   6  10   6      585.58      578.69     17.92 o 
   7  10   6     1082.26     1088.81     20.60 o 
   8  10   6      285.68      298.33     13.06 o 
   0  11   6     4256.57     4192.77    105.43 o 
   1  11   6     1102.59     1064.00     23.41 o 
   2  11   6     5831.95     5784.78     91.29 o 
   3  11   6     2486.86     2490.72     46.07 o 
   4  11   6     2511.97     2530.27     51.46 o 
   5  11   6      611.18      611.93     18.98 o 
   6  11   6      238.81      233.68     13.39 o 
   7  11   6      364.53      382.38     20.03 o 
   0  12   6     2180.34     2232.51     68.56 o 
   1  12   6     1818.88     1780.06     41.06 o 
   2  12   6     2909.56     2899.85     57.79 o 
   3  12   6      797.92      791.40     23.04 o 
   4  12   6      749.31      730.12     22.28 o 
   2   0   7      265.04      256.52      6.73 o 
   4   0   7     8791.03     9544.70    126.15 o 
   6   0   7    30927.43    31408.99    403.49 o 
   8   0   7      431.07      467.66      9.41 o 
  10   0   7     6738.35     6817.72    129.92 o 
  12   0   7     6773.18     6973.06    148.95 o 
   1   1   7     2275.94     2091.16     17.43 o 
   2   1   7    11510.23    12399.46     92.49 o 
   3   1   7      649.53      548.79      6.22 o 
   4   1   7    15154.94    15221.85    128.20 o 
   5   1   7     1333.35     1332.08     15.86 o 
   6   1   7      696.04      706.24      9.18 o 
   7   1   7     1899.67     1846.12     17.99 o 
   8   1   7     8732.63     8852.86     75.30 o 
   9   1   7      913.46      956.84     13.47 o 
  10   1   7     9703.03     9806.52    109.14 o 
  11   1   7     2777.63     2840.73     39.63 o 
  12   1   7     2919.37     3024.63     49.77 o 
  13   1   7      385.65      436.80     12.94 o 
   1   2   7      903.00      909.48      8.59 o 
   2   2   7     5442.88     5861.22     44.82 o 
   3   2   7      153.47      176.96      3.41 o 
   4   2   7     7688.65     7823.71     64.46 o 
   5   2   7     3621.69     3752.02     30.50 o 
   6   2   7     1049.03     1058.22     13.48 o 
   7   2   7     1609.78     1532.67     18.56 o 
   8   2   7    16848.04    16740.87    161.82 o 
   9   2   7      812.89      858.68     12.56 o 
  10   2   7     6522.61     6713.89     99.77 o 
  11   2   7     1832.36     1827.39     29.87 o 
  12   2   7     3709.95     3847.22     62.29 o 
  13   2   7      108.24      114.84      7.22 o 
   1   3   7     2309.20     2101.51     19.00 o 
   2   3   7     3375.41     3547.96     28.18 o 
   3   3   7      989.80      828.00      8.15 o 
   4   3   7     1005.05     1047.07     11.12 o 
   5   3   7     7254.15     7542.38     77.86 o 
   6   3   7    23262.76    23133.85    211.99 o 
   7   3   7      886.74      895.53     12.18 o 
   8   3   7     2025.41     2122.02     26.56 o 
   9   3   7      948.59      985.22     14.92 o 
  10   3   7     6847.13     6909.42    112.21 o 
  11   3   7     1350.97     1418.15     31.61 o 
  12   3   7     4202.81     4302.15     70.88 o 
  13   3   7      338.92      360.07     15.04 o 
   1   4   7      853.73      995.33     10.47 o 
   2   4   7      625.87      539.97      6.41 o 
   3   4   7     3725.66     3820.55     32.22 o 
   4   4   7     9542.22     9200.94     83.43 o 
   5   4   7      937.03      923.91     13.33 o 
   6   4   7     4774.53     4859.77     53.64 o 
   7   4   7      806.70      775.83     10.85 o 
   8   4   7     9430.26     9544.57     95.77 o 
   9   4   7     1295.17     1307.73     17.95 o 
  10   4   7     2712.86     2726.70     36.08 o 
  11   4   7      516.73      544.88     15.15 o 
  12   4   7     1788.23     1813.71     35.20 o 
  13   4   7      481.24      523.56     15.59 o 
   1   5   7     1244.99     1327.79     12.70 o 
   2   5   7     2607.57     2593.93     22.33 o 
   3   5   7     6841.98     6895.54     58.90 o 
   4   5   7     9751.72     9463.62    109.42 o 
   5   5   7     2734.28     2703.08     27.06 o 
   6   5   7     9484.82     9305.61     95.19 o 
   7   5   7      580.59      589.42      9.91 o 
   8   5   7     9986.55     9693.68    100.85 o 
   9   5   7     2634.29     2492.65     35.22 o 
  10   5   7      931.14      932.10     18.06 o 
  11   5   7      298.42      287.09     11.99 o 
  12   5   7     1488.01     1521.73     31.90 o 
   1   6   7     3694.72     3596.62     29.75 o 
   2   6   7     1283.54     1304.82     13.70 o 
   3   6   7     3325.42     3342.51     32.04 o 
   4   6   7       45.28       70.39      3.86 o 
   5   6   7     2557.56     2432.51     29.18 o 
   6   6   7     6577.81     6401.54     69.45 o 
   7   6   7      380.78      374.46      9.05 o 
   8   6   7     3447.72     3329.47     37.50 o 
   9   6   7      282.42      268.47      8.71 o 
  10   6   7     5354.52     5320.94     67.91 o 
  11   6   7     2871.19     2821.90     43.98 o 
  12   6   7     3000.50     3015.04     46.99 o 
   1   7   7     1835.54     1824.04     18.20 o 
   2   7   7      147.90      159.12      7.29 o 
   3   7   7     2172.74     2169.72     24.74 o 
   4   7   7     2024.60     2058.62     26.62 o 
   5   7   7      881.89      874.85     14.46 o 
   6   7   7     2090.66     2028.58     26.48 o 
   7   7   7     1763.54     1636.36     24.52 o 
   8   7   7     4715.44     4499.63     55.25 o 
   9   7   7     1604.55     1543.13     24.41 o 
  10   7   7     3981.10     3930.34     53.40 o 
  11   7   7      742.06      769.01     18.43 o 
   1   8   7       76.75       86.50      4.35 o 
   2   8   7     1346.34     1382.49     17.83 o 
   3   8   7     1693.42     1733.97     25.11 o 
   4   8   7     5759.22     5568.75     69.35 o 
   5   8   7     2269.96     2248.29     33.72 o 
   6   8   7     6727.13     6413.91     75.91 o 
   7   8   7      713.49      675.32     14.35 o 
   8   8   7     3060.94     2948.83     40.01 o 
   9   8   7     3274.65     3163.96     39.94 o 
  10   8   7     1694.59     1696.93     28.57 o 
   1   9   7      876.99      882.45     16.58 o 
   2   9   7      544.10      559.48     14.34 o 
   3   9   7      569.25      562.21     13.32 o 
   4   9   7     1926.80     1887.81     27.87 o 
   5   9   7     2387.21     2278.42     32.58 o 
   6   9   7     1753.11     1690.63     26.29 o 
   7   9   7     2045.79     2046.98     30.41 o 
   8   9   7     2822.16     2774.33     38.90 o 
   9   9   7       94.99       90.83      6.66 o 
   1  10   7     1833.12     1778.21     31.66 o 
   2  10   7     1041.58     1072.19     24.78 o 
   3  10   7     1888.50     1912.27     37.22 o 
   4  10   7     1079.90     1090.40     28.87 o 
   5  10   7     1545.45     1569.88     36.43 o 
   6  10   7     1749.88     1735.11     29.16 o 
   7  10   7     1105.42     1085.39     20.72 o 
   8  10   7     1261.82     1242.87     22.89 o 
   1  11   7      183.99      211.54     11.82 o 
   2  11   7      855.13      856.55     22.85 o 
   3  11   7     1476.62     1475.50     32.25 o 
   4  11   7      990.59      947.72     24.69 o 
   5  11   7      407.42      399.39     15.58 o 
   6  11   7     1580.66     1531.09     33.82 o 
   1  12   7     1383.01     1382.77     40.44 o 
   2  12   7      184.92      220.37     23.46 o 
   3  12   7      964.34      985.01     26.07 o 
   4  12   7      750.37      730.82     22.45 o 
   0   0   8     3868.67     4768.63     73.18 o 
   2   0   8    11540.49    11293.19    127.61 o 
   4   0   8    32899.12    33330.91    521.53 o 
   6   0   8     2169.14     2239.78     34.71 o 
   8   0   8      566.82      526.72     13.79 o 
  10   0   8     1738.94     1835.97     39.26 o 
  12   0   8     1925.35     2044.36     51.96 o 
   0   1   8    27527.54    27752.38    305.83 o 
   1   1   8       13.42       15.07      1.48 o 
   2   1   8    28494.72    28620.81    224.77 o 
   3   1   8     6606.44     6987.16     61.89 o 
   4   1   8     9742.54     9968.92     91.42 o 
   5   1   8     4156.09     3914.21     43.49 o 
   6   1   8      558.65      613.77      8.23 o 
   7   1   8     1131.81     1167.23     14.81 o 
   8   1   8      620.03      674.45     12.07 o 
   9   1   8     3632.06     3609.39     43.39 o 
  10   1   8     1329.22     1330.79     25.42 o 
  11   1   8      294.02      309.94      9.79 o 
  12   1   8     1011.20     1071.00     25.86 o 
  13   1   8      584.75      646.90     19.26 o 
   0   2   8     7738.01     7040.84     87.94 o 
   1   2   8     1690.16     1654.24     14.80 o 
   2   2   8    18573.51    18915.80    148.97 o 
   3   2   8     1036.13     1087.05     12.00 o 
   4   2   8     8597.90     9025.41     89.52 o 
   5   2   8     1555.66     1539.37     15.41 o 
   6   2   8     7678.70     7489.79     88.29 o 
   7   2   8     4446.01     4261.08     45.96 o 
   8   2   8      103.86      129.04      5.78 o 
   9   2   8       85.98       95.62      4.38 o 
  10   2   8     1033.54     1072.91     26.43 o 
  11   2   8      102.26      116.52      6.38 o 
  12   2   8      603.87      651.53     22.71 o 
  13   2   8      100.38      111.34      7.40 o 
   0   3   8     7135.08     6648.56     84.33 o 
   1   3   8     3271.06     3270.80     29.20 o 
   2   3   8     1009.05      924.28     10.25 o 
   3   3   8      810.58      847.08      9.28 o 
   4   3   8    12962.08    12791.16    119.44 o 
   5   3   8     3317.48     3410.06     40.52 o 
   6   3   8     7146.10     7031.51     65.89 o 
   7   3   8     2736.02     2656.33     28.87 o 
   8   3   8      362.62      382.77      8.32 o 
   9   3   8     1776.25     1772.58     23.25 o 
  10   3   8      160.52      188.09     12.03 o 
  11   3   8      161.11      173.34      7.86 o 
  12   3   8     1496.64     1502.10     29.81 o 
  13   3   8      165.58      184.71      9.57 o 
   0   4   8    35532.57    35838.29    476.39 o 
   1   4   8     8768.72     8860.57     72.55 o 
   2   4   8    26526.19    26479.21    238.34 o 
   3   4   8      876.92      933.45     10.39 o 
   4   4   8     1925.08     1785.89     16.79 o 
   5   4   8      799.40      800.58     10.72 o 
   6   4   8      663.99      710.38     10.98 o 
   7   4   8     2668.86     2617.49     29.93 o 
   8   4   8      298.94      314.03      7.50 o 
   9   4   8      251.73      259.58      7.46 o 
  10   4   8     1537.75     1456.59     30.05 o 
  11   4   8      589.29      592.83     16.28 o 
  12   4   8      582.72      583.83     16.63 o 
  13   4   8       14.04       23.99     15.35 o 
   0   5   8    22125.88    22528.26    251.19 o 
   1   5   8     3044.94     3096.89     26.75 o 
   2   5   8    11917.67    12112.92     95.07 o 
   3   5   8     2981.99     2996.79     25.78 o 
   4   5   8     3055.97     3119.50     31.31 o 
   5   5   8      570.51      552.19      8.77 o 
   6   5   8     1470.86     1530.44     17.87 o 
   7   5   8     4841.33     4765.57     49.97 o 
   8   5   8       55.19       55.41      5.06 o 
   9   5   8      726.24      704.38     15.40 o 
  10   5   8      133.83      147.64      7.64 o 
  11   5   8      211.50      227.29      9.92 o 
  12   5   8     1681.96     1717.22     35.68 o 
   0   6   8    17595.88    17115.25    191.09 o 
   1   6   8     4712.83     4776.26     38.41 o 
   2   6   8     2382.02     2344.22     23.39 o 
   3   6   8      232.49      244.15      5.44 o 
   4   6   8     1686.62     1738.83     21.06 o 
   5   6   8     1617.82     1617.69     20.34 o 
   6   6   8     2594.08     2560.42     31.56 o 
   7   6   8      652.27      662.79     12.48 o 
   8   6   8     2507.99     2419.84     29.24 o 
   9   6   8      994.54      947.59     19.98 o 
  10   6   8      142.42      156.52      7.98 o 
  11   6   8      388.53      383.08     12.38 o 
  12   6   8     2022.12     1911.34     94.69 o 
   0   7   8     8132.62     8023.55     92.63 o 
   1   7   8     1786.83     1776.86     18.07 o 
   2   7   8    10360.60    10314.34     92.76 o 
   3   7   8     1662.98     1637.03     20.55 o 
   4   7   8     1530.16     1494.08     20.79 o 
   5   7   8       78.55       66.62      4.83 o 
   6   7   8     1556.10     1531.65     21.76 o 
   7   7   8     2315.60     2254.20     29.30 o 
   8   7   8      856.10      844.24     16.26 o 
   9   7   8      111.79      117.32      6.94 o 
  10   7   8      537.76      525.15     13.93 o 
  11   7   8       26.04       30.27      6.38 o 
   0   8   8     7153.13     7303.30    113.87 o 
   1   8   8     2063.89     2093.63     22.81 o 
   2   8   8     4613.00     4696.35     48.92 o 
   3   8   8     1362.07     1336.34     19.53 o 
   4   8   8     5158.78     5050.12     59.27 o 
   5   8   8      251.53      230.81      7.89 o 
   6   8   8      717.78      693.79     14.53 o 
   7   8   8     2075.00     2007.23     29.46 o 
   8   8   8       13.36       10.94      4.97 o 
   9   8   8      592.09      580.12     12.49 o 
  10   8   8      442.11      469.89     13.78 o 
   0   9   8     1907.47     1928.16     75.01 o 
   1   9   8     1228.17     1274.78     20.28 o 
   2   9   8     5844.65     5961.51     88.50 o 
   3   9   8     1363.67     1367.71     29.01 o 
   4   9   8     4197.67     4160.07     54.82 o 
   5   9   8     2106.70     2125.69     35.27 o 
   6   9   8      518.50      495.52     12.73 o 
   7   9   8      529.81      556.08     15.15 o 
   8   9   8      325.90      314.90     10.86 o 
   9   9   8      365.88      353.70     10.59 o 
   0  10   8     3330.57     3435.19    102.77 o 
   1  10   8     2587.75     2629.82     42.41 o 
   2  10   8     3948.24     3907.75     64.74 o 
   3  10   8     3003.11     2874.63     50.64 o 
   4  10   8     2153.93     2194.76     41.41 o 
   5  10   8       69.01       69.15      7.78 o 
   6  10   8      338.13      337.33     11.97 o 
   7  10   8      649.84      642.01     16.34 o 
   8  10   8      292.92      317.97     11.69 o 
   0  11   8     2085.30     2008.18     61.22 o 
   1  11   8     3622.30     3587.43     66.86 o 
   2  11   8     1107.27     1131.78     27.15 o 
   3  11   8      394.68      380.97     15.54 o 
   4  11   8     1879.81     1912.80     57.92 o 
   5  11   8      120.49      119.00     10.62 o 
   6  11   8     1664.66     1704.43     36.32 o 
   0  12   8     1897.98     1912.46     62.57 o 
   1  12   8     2359.01     2397.14     59.68 o 
   2  12   8     2294.27     2319.46     49.18 o 
   3  12   8      440.80      446.14     17.77 o 
   2   0   9    10688.56    11818.61    133.56 o 
   4   0   9     3387.07     3439.99     54.40 o 
   6   0   9      281.38      281.34      6.37 o 
   8   0   9    15617.78    15562.57    257.98 o 
  10   0   9    12991.79    13156.38    222.45 o 
  12   0   9     7005.06     6984.37    126.81 o 
   1   1   9     2686.29     2708.12     25.08 o 
   2   1   9      407.64      436.87      5.55 o 
   3   1   9      883.15      987.52     10.14 o 
   4   1   9     4481.47     4596.52     48.19 o 
   5   1   9     4935.92     4997.78     70.40 o 
   6   1   9     4979.14     5010.40     65.17 o 
   7   1   9     1031.85     1045.39     16.14 o 
   8   1   9     3173.73     3304.08     39.96 o 
   9   1   9     3169.75     3152.15     42.91 o 
  10   1   9    10828.98    10735.30    129.88 o 
  11   1   9      223.73      235.83      8.70 o 
  12   1   9     5207.91     5380.16     70.34 o 
  13   1   9     1876.61     1897.87     35.89 o 
   1   2   9      478.78      527.35      7.63 o 
   2   2   9        8.87       31.08      2.84 o 
   3   2   9      338.48      362.57      5.37 o 
   4   2   9    18245.05    18241.43    159.19 o 
   5   2   9      867.23      882.66     10.20 o 
   6   2   9    24536.72    24007.45    246.60 o 
   7   2   9      869.37      857.36     12.46 o 
   8   2   9     2337.71     2319.15     29.76 o 
   9   2   9     3421.80     3397.67     45.72 o 
  10   2   9     2189.34     2125.11     31.77 o 
  11   2   9     1159.21     1131.83     20.30 o 
  12   2   9     1707.68     1763.44     30.76 o 
  13   2   9      778.63      815.36     18.64 o 
   1   3   9     2437.76     2680.63     24.54 o 
   2   3   9     3956.41     3963.64     33.02 o 
   3   3   9     1004.60     1020.64     10.11 o 
   4   3   9     7624.25     7619.60     80.63 o 
   5   3   9     2662.24     2653.75     34.22 o 
   6   3   9     9928.59     9781.81     89.96 o 
   7   3   9      904.10      861.66     12.82 o 
   8   3   9    13777.49    13488.53    140.65 o 
   9   3   9      147.55      151.53      6.69 o 
  10   3   9     1550.83     1572.71     25.33 o 
  11   3   9      450.73      472.41     12.14 o 
  12   3   9      727.56      713.11     18.49 o 
  13   3   9      665.75      694.29     18.58 o 
   1   4   9     3722.07     3833.99     33.18 o 
   2   4   9     2005.38     2012.26     21.51 o 
   3   4   9     1762.05     1755.68     16.59 o 
   4   4   9     1254.81     1335.32     15.74 o 
   5   4   9     5113.00     4906.72     49.25 o 
   6   4   9     1909.53     1901.24     25.38 o 
   7   4   9      581.97      600.97      9.51 o 
   8   4   9    13980.94    13847.04    159.05 o 
   9   4   9      210.65      229.18      7.23 o 
  10   4   9     6514.46     6164.55     77.85 o 
  11   4   9      837.35      864.11     19.05 o 
  12   4   9     3465.16     3487.18     60.30 o 
   1   5   9     3654.45     3708.25     31.81 o 
   2   5   9      439.51      427.83      6.35 o 
   3   5   9     1521.84     1460.94     16.13 o 
   4   5   9      950.38      935.48     12.58 o 
   5   5   9      396.12      369.63      8.62 o 
   6   5   9     8726.69     8509.40     82.38 o 
   7   5   9      612.97      593.22     10.64 o 
   8   5   9     5936.26     5754.08     74.90 o 
   9   5   9     1383.21     1369.42     21.11 o 
  10   5   9     5696.13     5444.64     75.76 o 
  11   5   9     1651.95     1594.31     30.55 o 
  12   5   9     3593.38     3657.19     64.48 o 
   1   6   9      643.25      616.01      8.18 o 
   2   6   9      964.54      997.70     12.17 o 
   3   6   9     1584.26     1546.27     17.26 o 
   4   6   9     7722.18     7667.26     76.87 o 
   5   6   9      369.90      338.61      7.78 o 
   6   6   9     7772.94     7568.34     76.08 o 
   7   6   9      258.57      252.25      7.79 o 
   8   6   9     4260.47     4085.90     49.98 o 
   9   6   9     1135.75     1087.03     17.86 o 
  10   6   9     1343.99     1328.30     25.25 o 
  11   6   9       67.83       67.92      7.07 o 
   1   7   9      503.69      491.24      7.97 o 
   2   7   9     2566.80     2487.81     26.03 o 
   3   7   9      747.51      763.74     12.14 o 
   4   7   9     7126.23     6983.16     75.58 o 
   5   7   9     3505.55     3317.73     39.67 o 
   6   7   9     2838.77     2757.46     34.17 o 
   7   7   9      750.86      732.11     13.90 o 
   8   7   9     5581.16     5346.99     61.35 o 
   9   7   9      349.03      339.01     10.45 o 
  10   7   9     2310.44     2251.39     37.57 o 
  11   7   9      961.36      942.31     21.22 o 
   1   8   9      846.72      873.09     13.38 o 
   2   8   9     2795.12     2837.60     33.98 o 
   3   8   9      759.71      743.46     13.48 o 
   4   8   9     2213.56     2182.09     29.45 o 
   5   8   9     2835.25     2725.80     34.54 o 
   6   8   9     4852.66     4682.34     54.02 o 
   7   8   9      360.44      309.88     10.11 o 
   8   8   9     2700.60     2655.99     36.73 o 
   9   8   9      363.31      369.02      9.99 o 
  10   8   9     5704.06     5511.05     75.84 o 
   1   9   9      215.30      223.02      8.99 o 
   2   9   9      128.20      156.78      9.86 o 
   3   9   9      477.92      504.93     12.98 o 
   4   9   9       59.48       52.96      6.28 o 
   5   9   9      269.09      255.85      9.51 o 
   6   9   9      497.19      489.98     12.84 o 
   7   9   9      401.01      398.07     15.16 o 
   8   9   9     3244.05     3172.52     45.60 o 
   9   9   9     1539.36     1475.36     23.60 o 
   1  10   9      274.83      295.38     13.22 o 
   2  10   9     1251.06     1272.24     28.53 o 
   3  10   9     1412.22     1394.48     35.28 o 
   4  10   9     2519.39     2524.56     41.38 o 
   5  10   9     1412.94     1450.65     28.04 o 
   6  10   9      952.54      979.12     20.32 o 
   7  10   9     1474.05     1473.88     26.77 o 
   1  11   9      450.02      461.61     18.32 o 
   2  11   9     2646.22     2794.85     54.55 o 
   3  11   9      525.89      507.77     17.93 o 
   4  11   9     5391.41     5381.13     86.22 o 
   5  11   9     1006.18     1040.08     29.48 o 
   6  11   9     4972.90     4952.72     80.91 o 
   1  12   9      145.32      160.34     15.80 o 
   2  12   9      405.00      420.70     18.87 o 
   3  12   9     1694.12     1611.58     39.34 o 
   0   0  10     4277.42     3943.61     71.30 o 
   2   0  10    41022.89    41064.79    482.27 o 
   4   0  10     8768.73     9554.98    168.84 o 
   6   0  10      501.45      495.88     13.75 o 
   8   0  10      512.18      506.13     16.21 o 
  10   0  10     3087.21     3176.10     61.76 o 
  12   0  10       23.88       35.92     12.74 o 
   0   1  10     9864.30     9401.73    123.25 o 
   1   1  10     1173.35     1282.84     13.06 o 
   2   1  10    17334.97    17637.33    149.31 o 
   3   1  10      432.11      501.31      6.66 o 
   4   1  10    17746.73    18010.16    176.11 o 
   5   1  10      664.14      722.12      9.49 o 
   6   1  10     1486.81     1576.35     25.46 o 
   7   1  10      477.97      464.16      9.54 o 
   8   1  10      960.88      929.95     16.69 o 
   9   1  10        0.57        8.92      3.90 o 
  10   1  10      223.70      258.50     15.04 o 
  11   1  10      384.12      385.83     10.98 o 
  12   1  10     2122.90     2160.41     33.41 o 
  13   1  10       66.42       82.55      8.03 o 
   0   2  10    11988.55    12017.69    146.27 o 
   1   2  10       80.66       59.70      2.72 o 
   2   2  10     1381.70     1261.75     13.18 o 
   3   2  10      855.98      897.31     10.46 o 
   4   2  10     8950.00     8810.22     93.56 o 
   5   2  10      265.92      268.57      6.27 o 
   6   2  10     9815.95     9615.32    104.37 o 
   7   2  10      197.20      198.49      5.99 o 
   8   2  10     3160.33     3131.62     42.58 o 
   9   2  10      155.04      162.12      7.01 o 
  10   2  10       74.81       98.48      6.22 o 
  11   2  10      260.44      277.27      9.67 o 
  12   2  10     2413.01     2456.03     37.58 o 
  13   2  10       91.74      101.42      8.42 o 
   0   3  10     1452.67     1472.58     22.85 o 
   1   3  10      327.94      418.76      6.47 o 
   2   3  10    12041.39    12039.39     95.78 o 
   3   3  10     2615.78     2639.89     24.36 o 
   4   3  10     3432.44     3422.03     39.35 o 
   5   3  10      140.32      139.84      4.75 o 
   6   3  10     6354.02     6158.88     65.18 o 
   7   3  10      448.68      456.81      8.80 o 
   8   3  10     3390.02     3371.06     42.67 o 
   9   3  10       90.46       79.50      5.72 o 
  10   3  10     1831.04     1829.81     28.59 o 
  11   3  10       68.56       67.99      6.04 o 
  12   3  10      496.33      533.76     15.91 o 
   0   4  10    38177.03    37710.18    449.52 o 
   1   4  10     2296.62     2394.71     22.79 o 
   2   4  10    20329.60    20438.75    163.00 o 
   3   4  10      287.41      307.93      5.36 o 
   4   4  10     5102.57     5024.97     59.53 o 
   5   4  10     2497.19     2452.39     28.44 o 
   6   4  10      280.76      289.19      6.54 o 
   7   4  10      535.89      517.77      8.89 o 
   8   4  10     2106.44     2100.41     31.86 o 
   9   4  10      272.84      269.01      8.58 o 
  10   4  10      171.11      191.78     19.20 o 
  11   4  10      327.45      319.26     10.80 o 
  12   4  10     1195.21     1228.00     27.44 o 
   0   5  10    45634.24    45676.82    517.46 o 
   1   5  10     3240.99     3133.55     27.48 o 
   2   5  10     5091.76     5048.09     46.77 o 
   3   5  10     2247.59     2112.77     22.03 o 
   4   5  10     1913.48     1935.67     22.36 o 
   5   5  10      296.28      277.53      6.61 o 
   6   5  10      329.48      340.06      7.59 o 
   7   5  10      128.29      137.30      5.81 o 
   8   5  10      195.09      220.34      8.01 o 
   9   5  10     1132.51     1098.10     18.36 o 
  10   5  10      366.07      364.30     11.72 o 
  11   5  10      230.91      250.69     10.87 o 
  12   5  10     1239.54     1274.89     29.34 o 
   0   6  10     2014.92     2090.24     27.68 o 
   1   6  10       96.59      106.64      3.65 o 
   2   6  10     6880.44     6883.50     60.48 o 
   3   6  10     5804.87     5685.83     54.29 o 
   4   6  10     1180.41     1159.01     15.95 o 
   5   6  10      331.84      329.67      7.77 o 
   6   6  10     4806.10     4710.93     49.99 o 
   7   6  10     1176.89     1184.67     18.22 o 
   8   6  10     3272.62     3148.60     38.85 o 
   9   6  10      795.68      782.31     14.78 o 
  10   6  10      311.15      307.00     10.65 o 
  11   6  10      158.21      167.12      9.33 o 
   0   7  10     5355.34     5161.69     67.33 o 
   1   7  10     2877.22     2842.49     28.07 o 
   2   7  10     3012.43     2980.92     30.90 o 
   3   7  10      314.52      314.28      7.62 o 
   4   7  10     2585.68     2555.70     36.28 o 
   5   7  10     1139.47     1108.12     17.51 o 
   6   7  10     3002.17     2923.51     36.27 o 
   7   7  10      256.97      255.21      8.64 o 
   8   7  10     2465.34     2381.03     31.69 o 
   9   7  10      173.20      178.22      8.47 o 
  10   7  10      251.77      259.63     11.35 o 
  11   7  10      411.16      419.61     41.43 o 
   0   8  10     5353.29     5422.33     80.94 o 
   1   8  10      909.55      919.06     14.16 o 
   2   8  10     3639.04     3662.42     44.66 o 
   3   8  10      681.07      688.26     13.17 o 
   4   8  10     5611.15     5460.78     64.17 o 
   5   8  10     1521.39     1468.72     21.96 o 
   6   8  10      235.73      237.48      8.63 o 
   7   8  10       34.16       34.37      5.26 o 
   8   8  10      131.24      129.36      7.77 o 
   9   8  10      337.31      322.74      9.65 o 
  10   8  10      129.87      137.86     11.93 o 
   0   9  10     8082.99     8247.78    133.07 o 
   1   9  10      427.58      424.78     13.13 o 
   2   9  10     9747.07     9801.97    127.22 o 
   3   9  10     5655.55     5680.27    109.34 o 
   4   9  10     3019.52     3034.34     51.79 o 
   5   9  10      149.13      153.12      8.42 o 
   6   9  10       94.10       84.62      6.98 o 
   7   9  10     1342.04     1334.31     23.32 o 
   8   9  10     1283.69     1243.26     22.87 o 
   9   9  10      510.08      525.29     48.98 o 
   0  10  10     2723.25     2724.35     60.83 o 
   1  10  10     3178.36     3186.18     62.11 o 
   2  10  10     2606.10     2572.08     46.99 o 
   3  10  10      364.80      356.71     14.64 o 
   4  10  10     1627.80     1686.97     32.81 o 
   5  10  10      399.40      411.80     14.15 o 
   6  10  10     1149.97     1155.91     22.95 o 
   7  10  10      125.20      129.56      9.29 o 
   0  11  10        6.63       14.51     15.01 o 
   1  11  10     1347.14     1348.44     33.77 o 
   2  11  10      403.26      431.21     18.09 o 
   3  11  10      528.32      513.85     18.37 o 
   4  11  10     1668.52     1756.55     40.39 o 
   5  11  10     1523.56     1539.37     34.30 o 
   0  12  10     3269.79     3231.90    134.70 o 
   1  12  10     1868.15     1920.69     51.77 o 
   2  12  10     1133.19     1187.48     42.63 o 
   2   0  11     1512.02     1527.31     23.43 o 
   4   0  11    12762.97    12712.08    156.45 o 
   6   0  11      496.08      490.55     14.98 o 
   8   0  11     7647.59     7416.91    130.07 o 
  10   0  11    11766.63    11638.97    201.56 o 
  12   0  11     9438.09     9597.53    170.08 o 
   1   1  11      485.35      465.38      6.51 o 
   2   1  11     2144.60     2028.00     20.50 o 
   3   1  11     2681.78     2854.09     27.01 o 
   4   1  11     2285.09     2319.57     25.68 o 
   5   1  11     2570.44     2493.27     28.20 o 
   6   1  11     7193.42     7188.11     78.90 o 
   7   1  11     1309.04     1252.26     20.42 o 
   8   1  11     3092.25     3091.54     42.52 o 
   9   1  11     1198.65     1178.13     20.67 o 
  10   1  11     8205.80     8156.05    100.70 o 
  11   1  11      573.80      602.21     14.27 o 
  12   1  11     4307.33     4361.23     59.50 o 
  13   1  11      318.05      339.94     14.41 o 
   1   2  11      125.97      127.15      3.59 o 
   2   2  11    20028.52    20024.16    171.05 o 
   3   2  11     2783.43     2741.27     26.53 o 
   4   2  11    10553.85    10294.94    111.29 o 
   5   2  11     1611.89     1562.38     23.50 o 
   6   2  11     9489.25     9362.16    105.93 o 
   7   2  11      931.53      927.87     14.05 o 
   8   2  11     4706.40     4630.96     60.79 o 
   9   2  11       91.59       79.75      5.76 o 
  10   2  11     4506.21     4385.13     58.27 o 
  11   2  11     1131.85     1145.27     21.36 o 
  12   2  11      556.42      596.67     14.79 o 
   1   3  11      551.74      572.24      8.24 o 
   2   3  11     1481.68     1511.89     15.93 o 
   3   3  11     3420.68     3256.98     28.31 o 
   4   3  11    14818.38    14774.15    168.13 o 
   5   3  11     1066.68     1057.10     13.82 o 
   6   3  11     4194.06     4073.39     45.58 o 
   7   3  11       51.63       55.79      3.99 o 
   8   3  11    11545.82    11071.20    119.60 o 
   9   3  11      906.80      888.16     17.05 o 
  10   3  11     1110.40     1085.30     33.80 o 
  11   3  11        0.56       -4.53      4.53 o 
  12   3  11     2005.10     2062.14     36.18 o 
   1   4  11     1939.38     1973.48     20.56 o 
   2   4  11        8.09       15.76      2.45 o 
   3   4  11      187.56      187.83      4.83 o 
   4   4  11      379.00      335.88      7.04 o 
   5   4  11     1073.13     1030.08     14.10 o 
   6   4  11     6846.25     6597.49     68.08 o 
   7   4  11      696.14      668.53     10.60 o 
   8   4  11     3823.21     3669.85     49.07 o 
   9   4  11      812.66      783.65     18.39 o 
  10   4  11     6505.58     6278.18     89.26 o 
  11   4  11      814.17      809.00     19.07 o 
  12   4  11     6054.27     5928.17     99.20 o 
   1   5  11     1237.62     1291.33     13.97 o 
   2   5  11      715.15      785.59     10.59 o 
   3   5  11     1152.20     1163.56     14.04 o 
   4   5  11     2544.10     2503.80     28.41 o 
   5   5  11     2044.89     1985.68     23.15 o 
   6   5  11     4212.68     4112.39     42.78 o 
   7   5  11     1674.81     1697.32     24.19 o 
   8   5  11     6506.97     6215.61     70.05 o 
   9   5  11      379.34      375.27     10.18 o 
  10   5  11     5109.46     4903.10     69.72 o 
  11   5  11     1389.64     1383.11     28.33 o 
  12   5  11     3040.92     2869.07    128.74 o 
   1   6  11     3398.40     3276.69     31.57 o 
   2   6  11      549.93      577.83      8.89 o 
   3   6  11     2365.38     2418.69     26.76 o 
   4   6  11     7825.33     7507.00     86.34 o 
   5   6  11      759.41      716.14     12.07 o 
   6   6  11     5811.40     5611.55     58.46 o 
   7   6  11      543.40      510.73     11.30 o 
   8   6  11     6361.48     6122.38     79.56 o 
   9   6  11      991.22      951.46     18.28 o 
  10   6  11      814.56      800.93     17.72 o 
  11   6  11      263.80      304.23     12.02 o 
   1   7  11     3428.24     3311.35     32.98 o 
   2   7  11     2706.51     2611.96     28.59 o 
   3   7  11      145.05      154.13      5.90 o 
   4   7  11     2999.25     2967.27     37.78 o 
   5   7  11      668.78      638.45     12.72 o 
   6   7  11     8358.19     7975.22     86.99 o 
   7   7  11      441.83      430.15     10.91 o 
   8   7  11     2172.88     2068.99     30.00 o 
   9   7  11     1581.61     1518.21     25.14 o 
  10   7  11     1445.59     1384.45     27.62 o 
   1   8  11      255.79      252.73      7.41 o 
   2   8  11      465.63      441.86     10.85 o 
   3   8  11      321.78      331.48      9.66 o 
   4   8  11     3177.79     3184.05     39.33 o 
   5   8  11      451.50      448.91     11.12 o 
   6   8  11     2128.66     2069.63     28.72 o 
   7   8  11     1304.61     1306.51     21.18 o 
   8   8  11     3783.61     3675.44     45.43 o 
   9   8  11      480.08      454.16     12.00 o 
   1   9  11     2385.60     2373.19     38.47 o 
   2   9  11       85.87       96.08      8.94 o 
   3   9  11      570.95      586.06     15.32 o 
   4   9  11      296.15      300.05      9.96 o 
   5   9  11     1778.47     1776.49     32.54 o 
   6   9  11     1153.84     1104.04     24.28 o 
   7   9  11      224.81      221.76     10.01 o 
   8   9  11     1566.93     1557.38     28.68 o 
   1  10  11      874.36      882.97     25.17 o 
   2  10  11      892.53      897.61     23.75 o 
   3  10  11      891.05      900.21     20.76 o 
   4  10  11     1416.33     1445.12     33.83 o 
   5  10  11     2339.52     2347.90     48.56 o 
   6  10  11     2286.02     2254.87     39.35 o 
   7  10  11     1729.55     1761.85     37.64 o 
   1  11  11      342.19      362.34     17.26 o 
   2  11  11     2875.25     2930.66     58.07 o 
   3  11  11      220.47      233.53     13.79 o 
   4  11  11     4871.33     4833.46     81.98 o 
   5  11  11      715.32      735.56     22.47 o 
   0   0  12    18003.45    18478.34    574.73 o 
   2   0  12     5888.64     5770.45     72.29 o 
   4   0  12     9808.82     9855.75    123.09 o 
   6   0  12     1584.78     1518.43     33.74 o 
   8   0  12      576.79      533.52     17.84 o 
  10   0  12     1578.56     1640.48     57.61 o 
  12   0  12      169.27      215.41     17.98 o 
   0   1  12    14412.55    14492.53    171.34 o 
   1   1  12     1461.31     1450.46     15.41 o 
   2   1  12    19274.77    19081.21    211.36 o 
   3   1  12     3382.92     3290.83     31.87 o 
   4   1  12     4817.69     4857.19     49.50 o 
   5   1  12     7510.08     7193.59     77.88 o 
   6   1  12     2462.03     2347.13     31.10 o 
   7   1  12     2310.92     2221.85     32.22 o 
   8   1  12      223.18      235.67      8.88 o 
   9   1  12     1772.46     1691.40     27.18 o 
  10   1  12       91.43      103.58      7.87 o 
  11   1  12       62.03       67.80      6.30 o 
  12   1  12     2079.98     2177.28     34.24 o 
   0   2  12     6715.94     6971.94     87.25 o 
   1   2  12      628.21      658.29      8.72 o 
   2   2  12    10824.09    10886.59     91.66 o 
   3   2  12      344.76      442.41      7.45 o 
   4   2  12    10335.51    10025.43    114.44 o 
   5   2  12     2809.58     2836.49     30.15 o 
   6   2  12      722.22      730.69     12.20 o 
   7   2  12     6005.52     5647.19     66.97 o 
   8   2  12      976.56      991.49     18.86 o 
   9   2  12       73.40       84.50      6.43 o 
  10   2  12      260.01      269.09     10.98 o 
  11   2  12       14.01       15.49      5.30 o 
  12   2  12      983.65      987.66     20.38 o 
   0   3  12    10870.07    10803.18    132.98 o 
   1   3  12     6072.09     6338.57     56.11 o 
   2   3  12     6811.53     6819.72     64.87 o 
   3   3  12      480.46      516.91      7.78 o 
   4   3  12     2907.03     2937.25     30.51 o 
   5   3  12      580.04      586.78      9.57 o 
   6   3  12     2707.84     2681.08     29.24 o 
   7   3  12     2385.77     2345.50     27.56 o 
   8   3  12     1418.83     1398.28     24.90 o 
   9   3  12      831.01      820.29     16.64 o 
  10   3  12       30.12       39.97      5.98 o 
  11   3  12      475.67      479.88     14.34 o 
  12   3  12      356.94      371.48     13.27 o 
   0   4  12    45668.42    44802.55    533.41 o 
   1   4  12     2256.66     2394.43     25.14 o 
   2   4  12     9066.31     8894.88     79.43 o 
   3   4  12     1780.15     1699.91     19.56 o 
   4   4  12     1052.48     1128.03     16.05 o 
   5   4  12      133.91      148.78      5.25 o 
   6   4  12     2602.18     2529.92     29.50 o 
   7   4  12     2220.50     2196.30     25.17 o 
   8   4  12      255.77      261.80      8.26 o 
   9   4  12      180.09      171.35     10.16 o 
  10   4  12      611.98      635.07     16.40 o 
  11   4  12       40.60       33.08      6.56 o 
  12   4  12     1345.35     1361.17     28.41 o 
   0   5  12    10258.29    10287.01    129.21 o 
   1   5  12     2463.90     2477.58     25.02 o 
   2   5  12    11818.33    11613.67    103.22 o 
   3   5  12       71.54       80.95      3.87 o 
   4   5  12     4718.34     4566.87     52.30 o 
   5   5  12     2185.95     2122.03     24.61 o 
   6   5  12      529.99      545.83     10.03 o 
   7   5  12     3235.26     3072.97     37.68 o 
   8   5  12      425.51      414.71     10.74 o 
   9   5  12      258.73      232.10     11.66 o 
  10   5  12      890.41      864.79     19.34 o 
  11   5  12      139.20      136.70      9.58 o 
   0   6  12     1571.59     1750.61     26.08 o 
   1   6  12     1612.17     1683.09     19.45 o 
   2   6  12     5404.25     5483.89     49.50 o 
   3   6  12      171.35      157.68      5.38 o 
   4   6  12     4317.90     4062.86     44.14 o 
   5   6  12     1138.30     1107.11     16.15 o 
   6   6  12     2377.69     2256.44     27.58 o 
   7   6  12     1941.11     1872.45     25.99 o 
   8   6  12      489.17      500.85     11.96 o 
   9   6  12      172.41      176.10      8.34 o 
  10   6  12       74.39       81.02      7.29 o 
  11   6  12      325.35      318.75     12.59 o 
   0   7  12     6418.64     6709.71     96.95 o 
   1   7  12      303.13      301.56      6.90 o 
   2   7  12     2716.71     2813.33     30.49 o 
   3   7  12     2432.01     2385.81     28.65 o 
   4   7  12     7741.66     7491.31     79.75 o 
   5   7  12     1059.38     1056.57     17.40 o 
   6   7  12      957.56      918.85     16.35 o 
   7   7  12     1162.28     1150.89     19.14 o 
   8   7  12      371.76      379.98     10.66 o 
   9   7  12       11.38       11.97      5.36 o 
  10   7  12      428.78      417.79     13.54 o 
   0   8  12     2562.39     2634.86     49.47 o 
   1   8  12     1901.46     1970.30     25.71 o 
   2   8  12     8967.95     8931.72    107.96 o 
   3   8  12     2947.85     2987.03     51.64 o 
   4   8  12     1470.48     1483.10     22.24 o 
   5   8  12      611.10      607.68     13.14 o 
   6   8  12      480.77      512.53     13.67 o 
   7   8  12      878.32      899.20     17.01 o 
   8   8  12      310.07      329.58     10.60 o 
   9   8  12      652.43      644.82     14.60 o 
   0   9  12     5960.80     6055.28    196.64 o 
   1   9  12     1328.16     1352.51     26.13 o 
   2   9  12     3524.95     3580.88     53.73 o 
   3   9  12     1418.62     1438.07     24.83 o 
   4   9  12     1796.16     1835.69     40.76 o 
   5   9  12      415.20      414.06     11.84 o 
   6   9  12      751.39      760.18     16.40 o 
   7   9  12      263.30      256.40     11.15 o 
   8   9  12       45.94       50.62      7.27 o 
   0  10  12     3188.47     3148.02    130.00 o 
   1  10  12     2187.16     2201.42     47.24 o 
   2  10  12     2147.31     2223.76     42.23 o 
   3  10  12      935.28      973.04     22.24 o 
   4  10  12     4801.66     4882.59     90.08 o 
   5  10  12     1632.58     1678.99     34.51 o 
   6  10  12      635.89      635.20     18.40 o 
   0  11  12      112.16      140.23     26.08 o 
   1  11  12     1246.80     1303.77     49.55 o 
   2  11  12     2822.62     2802.14     64.61 o 
   3  11  12     1497.75     1487.37     34.11 o 
   4  11  12     1660.18     1667.52     37.95 o 
   2   0  13     1058.39      994.77     17.04 o 
   4   0  13     4284.45     4103.88     59.55 o 
   6   0  13    20181.55    19041.97    317.64 o 
   8   0  13     1543.10     1574.39     36.66 o 
  10   0  13     6449.71     6174.06    113.34 o 
  12   0  13     1837.25     1848.18     43.80 o 
   1   1  13      342.86      342.39      6.04 o 
   2   1  13     1218.52     1253.39     16.29 o 
   3   1  13      493.84      460.76      7.38 o 
   4   1  13     7549.66     7404.31     83.57 o 
   5   1  13      845.55      811.60     12.95 o 
   6   1  13     3269.54     3224.74     44.05 o 
   7   1  13      492.89      495.11     11.86 o 
   8   1  13     8387.94     7954.03     99.47 o 
   9   1  13     1443.89     1458.17     24.55 o 
  10   1  13     4017.11     3867.17     54.01 o 
  11   1  13      555.97      586.47     14.73 o 
  12   1  13     2854.91     2875.45     43.21 o 
   1   2  13       38.94       48.31      4.08 o 
   2   2  13     1190.53     1315.88     19.48 o 
   3   2  13     2332.59     2337.87     24.70 o 
   4   2  13     3223.02     3245.56     38.28 o 
   5   2  13     2813.23     2675.96     32.58 o 
   6   2  13     2353.30     2342.62     29.01 o 
   7   2  13      660.48      621.34     12.62 o 
   8   2  13     9317.53     8859.38    109.95 o 
   9   2  13      152.35      130.70      7.20 o 
  10   2  13     4856.25     4638.24     65.22 o 
  11   2  13     3275.64     3249.68     47.00 o 
  12   2  13     3154.90     3216.95     47.45 o 
   1   3  13      411.62      446.56      7.03 o 
   2   3  13     5507.02     5339.42     49.36 o 
   3   3  13     6677.60     6315.90     60.97 o 
   4   3  13     1746.29     1831.82     25.56 o 
   5   3  13     3595.12     3385.72     37.72 o 
   6   3  13     6181.60     6005.56     66.54 o 
   7   3  13      992.09      883.65     15.01 o 
   8   3  13     2604.77     2477.46     33.99 o 
   9   3  13      158.04      151.11      7.77 o 
  10   3  13     7820.75     7596.08    125.62 o 
  11   3  13     1232.06     1228.15     25.46 o 
  12   3  13     4113.88     4170.45     64.45 o 
   1   4  13     1088.14     1066.93     13.77 o 
   2   4  13     1326.92     1298.42     15.30 o 
   3   4  13     7515.52     7279.75     69.83 o 
   4   4  13     5128.37     5000.92     50.60 o 
   5   4  13      536.69      488.59      9.27 o 
   6   4  13     8826.63     8591.47     84.68 o 
   7   4  13      216.70      213.81      7.58 o 
   8   4  13     3944.40     3753.08     46.03 o 
   9   4  13     1056.98     1031.65     20.29 o 
  10   4  13     2575.08     2467.32     46.41 o 
  11   4  13      489.96      478.75     17.56 o 
   1   5  13      276.20      240.72      7.65 o 
   2   5  13      282.63      312.98      7.08 o 
   3   5  13     4487.62     4463.03     54.08 o 
   4   5  13     5277.35     5162.54     55.62 o 
   5   5  13     3898.86     3702.50     40.31 o 
   6   5  13     4661.28     4552.56     46.98 o 
   7   5  13     1409.37     1370.45     19.89 o 
   8   5  13     8359.28     7886.82    112.95 o 
   9   5  13      539.94      511.96     12.50 o 
  10   5  13      813.08      775.72     20.00 o 
  11   5  13     1694.44     1682.39     33.82 o 
   1   6  13     1862.75     1935.43     22.68 o 
   2   6  13     1787.64     1755.14     19.88 o 
   3   6  13      962.91      917.64     13.23 o 
   4   6  13     1149.61     1114.95     17.13 o 
   5   6  13      405.06      391.85      9.40 o 
   6   6  13     3951.40     3842.96     42.63 o 
   7   6  13      971.67      914.69     16.20 o 
   8   6  13     4052.99     3844.84     49.98 o 
   9   6  13      347.90      337.69     10.93 o 
  10   6  13     5040.31     4777.18     65.74 o 
   1   7  13      606.74      586.75     11.32 o 
   2   7  13      452.26      465.52     10.23 o 
   3   7  13     1418.90     1424.81     19.88 o 
   4   7  13     1106.30     1102.43     17.22 o 
   5   7  13      491.29      493.76     11.45 o 
   6   7  13     5678.48     5499.03     62.76 o 
   7   7  13      673.32      678.23     14.17 o 
   8   7  13     2716.61     2596.34     37.13 o 
   9   7  13     1316.49     1228.46     22.62 o 
  10   7  13     4286.51     4049.12     54.50 o 
   1   8  13      508.15      515.24     14.28 o 
   2   8  13      288.05      312.82      9.39 o 
   3   8  13      853.90      892.52     17.56 o 
   4   8  13     4868.81     4894.38     69.56 o 
   5   8  13     1428.23     1429.46     22.35 o 
   6   8  13     1434.68     1409.80     22.11 o 
   7   8  13      670.48      648.25     14.41 o 
   8   8  13     3247.25     3128.24     44.20 o 
   9   8  13     1790.33     1694.46     25.97 o 
   1   9  13     3044.17     3142.03     58.25 o 
   2   9  13     1142.23     1195.00     24.35 o 
   3   9  13      232.03      235.62     11.23 o 
   4   9  13     1832.87     1892.62     30.63 o 
   5   9  13     1072.90     1075.89     19.96 o 
   6   9  13     2803.18     2735.95     38.22 o 
   7   9  13      275.78      256.28     10.69 o 
   1  10  13       86.51       76.72     12.03 o 
   2  10  13     1044.70     1062.79     28.99 o 
   3  10  13     1684.66     1728.36     32.36 o 
   4  10  13      787.79      761.89     19.97 o 
   5  10  13     2265.88     2218.83     46.62 o 
   6  10  13     2507.75     2516.07     53.45 o 
   1  11  13      299.61      307.89     24.41 o 
   2  11  13      144.31      185.56     16.57 o 
   3  11  13      497.76      508.65     20.75 o 
   0   0  14    18565.47    19587.68    322.93 o 
   2   0  14     2267.97     2256.81     35.19 o 
   4   0  14    13884.01    13463.70    179.57 o 
   6   0  14     3823.68     3613.72     71.97 o 
   8   0  14     1566.29     1513.68     35.77 o 
  10   0  14      616.82      617.95     21.40 o 
  12   0  14     5029.08     5045.24     96.85 o 
   0   1  14     1322.79     1394.90     21.83 o 
   1   1  14      297.36      299.60      5.79 o 
   2   1  14    13624.67    13396.39    156.21 o 
   3   1  14     1678.02     1696.35     18.80 o 
   4   1  14     5395.44     5310.73     58.69 o 
   5   1  14      134.52      144.64      5.51 o 
   6   1  14     3422.04     3329.50     42.09 o 
   7   1  14     2193.22     2084.18     31.48 o 
   8   1  14      598.42      585.36     13.79 o 
   9   1  14      461.13      470.65     12.66 o 
  10   1  14      430.48      434.87     12.55 o 
  11   1  14      380.67      384.88     12.38 o 
  12   1  14      297.05      299.90     11.87 o 
   0   2  14    17874.09    17666.38    228.49 o 
   1   2  14       46.02       62.67      3.98 o 
   2   2  14    13867.74    13788.07    128.65 o 
   3   2  14      751.27      719.69     11.78 o 
   4   2  14     4042.74     4036.04     49.93 o 
   5   2  14      246.68      240.20      7.62 o 
   6   2  14      659.78      691.95     16.52 o 
   7   2  14      357.81      351.16      9.62 o 
   8   2  14      509.42      496.94     12.62 o 
   9   2  14      281.17      261.17      9.71 o 
  10   2  14     1394.46     1401.42     27.74 o 
  11   2  14      159.69      186.13      9.46 o 
  12   2  14      135.79      151.36      9.20 o 
   0   3  14    40626.96    40613.46    533.29 o 
   1   3  14     8762.19     8757.47     76.73 o 
   2   3  14     7929.44     7972.55     72.08 o 
   3   3  14      990.95      874.51     13.08 o 
   4   3  14     3648.70     3639.95     41.11 o 
   5   3  14      305.98      313.71      8.34 o 
   6   3  14     1242.14     1218.44     18.80 o 
   7   3  14      919.55      920.20     16.62 o 
   8   3  14      249.52      253.92      8.79 o 
   9   3  14      349.32      335.00     11.03 o 
  10   3  14     1109.54     1056.48     21.15 o 
  11   3  14      287.28      301.60     12.30 o 
   0   4  14      167.01      181.85      7.29 o 
   1   4  14     1437.62     1412.02     17.23 o 
   2   4  14     5386.81     5251.01     51.23 o 
   3   4  14      317.95      306.09      7.75 o 
   4   4  14     6947.72     6694.64     72.06 o 
   5   4  14      132.80      127.18      5.39 o 
   6   4  14     3597.41     3537.73     42.15 o 
   7   4  14      437.07      420.01     10.42 o 
   8   4  14     2208.02     2089.33     29.05 o 
   9   4  14      767.74      766.84     17.23 o 
  10   4  14      183.33      195.20     10.33 o 
  11   4  14      154.86      133.80      9.72 o 
   0   5  14     1052.80     1010.38     18.57 o 
   1   5  14     2049.18     1943.17     23.55 o 
   2   5  14     4313.40     4181.90     42.71 o 
   3   5  14     2601.91     2531.10     30.74 o 
   4   5  14     4753.85     4514.78     60.90 o 
   5   5  14      334.48      317.09      7.83 o 
   6   5  14     4013.60     3919.40     52.93 o 
   7   5  14      428.59      409.56     10.78 o 
   8   5  14      901.76      899.48     17.14 o 
   9   5  14      197.90      189.02      8.34 o 
  10   5  14      226.13      230.75     11.79 o 
  11   5  14       58.30       66.80      7.90 o 
   0   6  14    16796.13    17118.65    234.66 o 
   1   6  14     1652.09     1608.47     20.72 o 
   2   6  14     6647.16     6614.98     66.92 o 
   3   6  14      136.84      144.52      5.69 o 
   4   6  14     3665.15     3594.58     41.56 o 
   5   6  14     3185.85     3108.58     38.80 o 
   6   6  14      385.84      369.91      9.67 o 
   7   6  14      728.25      745.49     15.07 o 
   8   6  14      340.53      337.86     10.81 o 
   9   6  14      571.97      560.31     14.18 o 
  10   6  14      413.13      414.07     13.36 o 
   0   7  14     7545.81     7708.00    110.88 o 
   1   7  14     1529.97     1560.24     22.57 o 
   2   7  14     7340.74     7494.82     85.14 o 
   3   7  14      938.81      935.18     15.67 o 
   4   7  14     2803.34     2740.40     40.02 o 
   5   7  14      274.99      275.39      8.99 o 
   6   7  14      252.59      247.05      8.88 o 
   7   7  14      643.18      624.37     13.68 o 
   8   7  14      185.01      181.71      9.16 o 
   9   7  14      506.02      490.87     14.51 o 
   0   8  14     2918.49     2955.49     61.99 o 
   1   8  14     1302.54     1387.47     22.84 o 
   2   8  14     3216.75     3173.00     50.42 o 
   3   8  14     1967.61     1926.31     28.42 o 
   4   8  14     1001.57     1001.45     18.55 o 
   5   8  14      227.81      239.60      9.39 o 
   6   8  14     1901.88     1883.54     28.09 o 
   7   8  14      425.63      428.32     12.02 o 
   8   8  14      474.01      479.91     13.84 o 
   0   9  14     1258.78     1216.28     43.86 o 
   1   9  14     2479.71     2534.81     72.25 o 
   2   9  14     1543.87     1553.54     32.87 o 
   3   9  14      120.08      120.88      9.04 o 
   4   9  14     3440.65     3513.47     60.68 o 
   5   9  14     2367.23     2425.68     34.65 o 
   6   9  14      882.29      937.43     18.86 o 
   7   9  14     1109.43     1102.28     21.30 o 
   0  10  14     3109.42     3001.08    127.74 o 
   1  10  14     1690.68     1708.62     49.07 o 
   2  10  14     3081.79     3167.59     96.19 o 
   3  10  14     2142.62     2132.82     48.87 o 
   4  10  14     1129.27     1191.25     25.95 o 
   5  10  14      153.39      140.75     10.51 o 
   0  11  14     8643.55     8411.87    301.85 o 
   1  11  14     1290.35     1263.89    100.06 o 
   2  11  14     1917.12     1958.00     52.79 o 
   3  11  14     1608.03     1608.66     46.54 o 
   2   0  15    16416.40    15990.12    208.03 o 
   4   0  15     5050.48     4930.32     70.29 o 
   6   0  15    13125.14    12793.58    216.04 o 
   8   0  15     6334.95     6045.87    110.78 o 
  10   0  15     2286.65     2167.20     81.00 o 
  12   0  15       99.15      104.25     16.39 o 
   1   1  15      820.62      865.53     11.51 o 
   2   1  15      264.46      262.35      5.94 o 
   3   1  15     1843.58     1852.14     22.51 o 
   4   1  15     6126.30     5877.48     69.92 o 
   5   1  15     2051.68     1889.61     25.05 o 
   6   1  15     6754.18     6685.88     78.26 o 
   7   1  15       11.95       18.13      4.64 o 
   8   1  15     7892.42     7543.88     95.52 o 
   9   1  15      383.07      365.92     11.58 o 
  10   1  15     1613.08     1525.41     27.24 o 
  11   1  15     1029.91     1042.00     21.66 o 
  12   1  15     2282.56     2333.72     37.78 o 
   1   2  15     4578.11     4526.50     43.03 o 
   2   2  15     1942.97     1931.83     22.42 o 
   3   2  15     1332.85     1292.61     17.74 o 
   4   2  15      619.15      595.60     12.16 o 
   5   2  15      531.41      535.96     11.77 o 
   6   2  15     3764.01     3597.00     43.03 o 
   7   2  15      553.68      515.67     11.93 o 
   8   2  15     4284.28     4041.35     54.93 o 
   9   2  15      304.55      323.51     11.13 o 
  10   2  15     9399.07     9255.10    116.36 o 
  11   2  15      513.20      508.87     14.63 o 
   1   3  15      514.36      513.63      8.62 o 
   2   3  15     1385.29     1350.24     17.11 o 
   3   3  15      641.41      628.54     11.43 o 
   4   3  15      503.18      497.52     10.16 o 
   5   3  15     1617.73     1536.15     21.00 o 
   6   3  15     6046.66     5816.71     69.56 o 
   7   3  15      459.50      416.37     10.90 o 
   8   3  15     5460.07     5200.95     64.30 o 
   9   3  15      314.95      343.37     11.53 o 
  10   3  15     5974.40     5772.18     76.78 o 
  11   3  15      320.69      316.43     13.03 o 
   1   4  15      839.15      821.91     12.05 o 
   2   4  15     3090.51     3086.41     32.76 o 
   3   4  15      103.17      105.72      5.33 o 
   4   4  15    11995.83    11340.23    116.70 o 
   5   4  15      650.21      618.92     11.87 o 
   6   4  15     4468.55     4303.08     48.96 o 
   7   4  15      527.13      509.27     11.24 o 
   8   4  15     7592.53     7347.73     87.77 o 
   9   4  15      343.05      325.41     11.45 o 
  10   4  15     1015.43      951.84     28.14 o 
  11   4  15     1733.55     1794.76     34.67 o 
   1   5  15      281.90      288.32      7.40 o 
   2   5  15     4062.13     4001.82     42.61 o 
   3   5  15      982.29      892.75     14.63 o 
   4   5  15     3200.11     3146.13     37.18 o 
   5   5  15      250.57      259.46      7.38 o 
   6   5  15     5901.96     5751.52     76.26 o 
   7   5  15      160.47      146.66      7.44 o 
   8   5  15     3373.77     3276.65     42.62 o 
   9   5  15      722.94      717.29     16.45 o 
  10   5  15     4220.20     3870.09     63.40 o 
   1   6  15      674.21      650.52     11.98 o 
   2   6  15      203.14      191.28      6.96 o 
   3   6  15      350.22      343.53      8.98 o 
   4   6  15      915.72      866.14     15.01 o 
   5   6  15      299.95      285.33      8.59 o 
   6   6  15     3385.19     3294.61     51.17 o 
   7   6  15     1273.23     1229.41     27.08 o 
   8   6  15     2722.98     2544.54     36.90 o 
   9   6  15      174.83      167.80      9.06 o 
  10   6  15     5125.26     4827.99     66.97 o 
   1   7  15       75.95       73.74      6.10 o 
   2   7  15      200.71      217.69      9.72 o 
   3   7  15     1777.20     1826.65     26.70 o 
   4   7  15     1375.74     1333.48     19.57 o 
   5   7  15      341.63      350.65     10.14 o 
   6   7  15      736.32      743.02     14.87 o 
   7   7  15      953.15      922.75     19.01 o 
   8   7  15     4479.07     4228.82     56.53 o 
   9   7  15      765.85      741.71     17.41 o 
   1   8  15       66.30       55.88      5.97 o 
   2   8  15     2619.22     2635.09     38.80 o 
   3   8  15      764.08      763.69     18.46 o 
   4   8  15      628.74      662.30     14.85 o 
   5   8  15      949.39      917.15     18.11 o 
   6   8  15     2730.27     2707.66     38.08 o 
   7   8  15      520.30      478.09     13.90 o 
   8   8  15     2346.06     2327.19     35.67 o 
   1   9  15     1262.76     1312.66     36.34 o 
   2   9  15     3514.42     3632.20     77.85 o 
   3   9  15      849.97      855.71     23.40 o 
   4   9  15     5242.41     5315.14     69.68 o 
   5   9  15      315.05      291.41     11.64 o 
   6   9  15     4872.50     4807.39     60.71 o 
   7   9  15     1092.65     1052.22     22.71 o 
   1  10  15      177.52      185.45     20.18 o 
   2  10  15      143.93      143.19     15.17 o 
   3  10  15     1468.23     1525.63     38.02 o 
   4  10  15     1584.54     1586.95     31.58 o 
   5  10  15      232.31      203.97     12.19 o 
   1  11  15      277.21      294.74     26.48 o 
   0   0  16     4849.82     5054.14     90.44 o 
   2   0  16    10076.23     9963.79    147.50 o 
   4   0  16     2904.70     2871.90     49.61 o 
   6   0  16     2890.20     2887.92     67.43 o 
   8   0  16     1802.26     1739.00     41.02 o 
  10   0  16     1230.72     1214.90     33.23 o 
   0   1  16     8601.18     9035.92    203.93 o 
   1   1  16     3190.95     3212.77     30.66 o 
   2   1  16     4275.19     4251.25     41.94 o 
   3   1  16     2715.52     2717.92     35.99 o 
   4   1  16     5170.53     5020.33     60.68 o 
   5   1  16     3828.24     3631.44     46.13 o 
   6   1  16     2435.64     2418.21     37.60 o 
   7   1  16       41.90       37.70      5.45 o 
   8   1  16      767.94      724.91     16.49 o 
   9   1  16      768.52      719.81     16.89 o 
  10   1  16       68.00       77.08      7.46 o 
  11   1  16      283.92      296.48     11.85 o 
   0   2  16    32583.93    33017.71    536.90 o 
   1   2  16     1160.10     1179.86     15.36 o 
   2   2  16     7856.91     7886.97     76.41 o 
   3   2  16     7404.57     7010.76     78.06 o 
   4   2  16     2801.91     2892.02     37.90 o 
   5   2  16      233.45      242.95      8.31 o 
   6   2  16      983.17      940.39     16.88 o 
   7   2  16       46.07       46.81      5.23 o 
   8   2  16      106.88      132.82      7.97 o 
   9   2  16     1087.74     1057.09     21.16 o 
  10   2  16      713.98      712.50     17.58 o 
  11   2  16       21.09       23.52      6.35 o 
   0   3  16     6649.36     6787.85     88.17 o 
   1   3  16      123.06      127.82      4.93 o 
   2   3  16    15007.03    14826.89    141.95 o 
   3   3  16      653.88      666.16     12.17 o 
   4   3  16     5059.20     4918.12     54.65 o 
   5   3  16      107.95      119.19      6.11 o 
   6   3  16      530.08      521.01     12.40 o 
   7   3  16      825.16      784.92     15.93 o 
   8   3  16      612.64      579.17     13.80 o 
   9   3  16      191.56      194.78      9.62 o 
  10   3  16      935.40      942.55     21.26 o 
  11   3  16      178.14      171.81     10.71 o 
   0   4  16      401.90      422.74     11.80 o 
   1   4  16      234.83      244.29      6.58 o 
   2   4  16     2600.95     2611.22     30.13 o 
   3   4  16      118.72      123.36      5.88 o 
   4   4  16     8101.52     7615.68     81.14 o 
   5   4  16     1036.05     1000.52     16.33 o 
   6   4  16     3032.44     2963.22     36.24 o 
   7   4  16      346.62      332.15      9.91 o 
   8   4  16     1802.17     1802.12     31.95 o 
   9   4  16      759.88      741.92     17.72 o 
  10   4  16      341.61      331.17     13.34 o 
   0   5  16     6404.96     6427.70     85.80 o 
   1   5  16     1408.75     1452.35     19.39 o 
   2   5  16     2100.64     2108.96     25.44 o 
   3   5  16     1139.17     1130.62     17.43 o 
   4   5  16     3737.17     3598.34     42.34 o 
   5   5  16       84.32       87.84      5.66 o 
   6   5  16     3427.43     3278.00     39.56 o 
   7   5  16      590.46      587.73     13.50 o 
   8   5  16      835.05      802.46     16.49 o 
   9   5  16      146.96      147.49      8.77 o 
  10   5  16      155.30      161.94     10.95 o 
   0   6  16     9245.92     9376.62    133.15 o 
   1   6  16     1462.39     1528.29     22.12 o 
   2   6  16     8375.96     8394.58     88.41 o 
   3   6  16     2074.78     2078.49     27.26 o 
   4   6  16     2673.44     2630.57     35.59 o 
   5   6  16      550.82      555.73     13.03 o 
   6   6  16      164.02      161.34      7.91 o 
   7   6  16      313.62      312.02     10.38 o 
   8   6  16       19.88       12.84      5.70 o 
   9   6  16      398.57      359.13     12.14 o 
   0   7  16     3824.90     3941.08     67.17 o 
   1   7  16      691.87      678.30     13.73 o 
   2   7  16    10207.75    10242.81    124.27 o 
   3   7  16      156.64      170.14      7.95 o 
   4   7  16     2164.52     2174.26     30.93 o 
   5   7  16     1307.97     1286.39     21.02 o 
   6   7  16      854.77      826.51     17.58 o 
   7   7  16       78.94       81.98      7.42 o 
   8   7  16      431.69      431.78     13.29 o 
   9   7  16      283.93      292.96     40.59 o 
   0   8  16     5236.77     5352.34    103.77 o 
   1   8  16     1196.33     1294.70     24.48 o 
   2   8  16     1349.12     1399.55     25.19 o 
   3   8  16      652.47      687.44     18.05 o 
   4   8  16     3296.92     3296.45     47.58 o 
   5   8  16     1581.57     1630.55     25.98 o 
   6   8  16     1511.09     1516.74     25.39 o 
   7   8  16      246.40      221.34     11.11 o 
   0   9  16     2038.64     2002.85     92.76 o 
   1   9  16     1071.16     1162.05     29.78 o 
   2   9  16      864.50      856.80     25.33 o 
   3   9  16     1261.73     1280.01     30.14 o 
   4   9  16     1218.32     1182.92     26.00 o 
   5   9  16      360.05      361.51     13.11 o 
   6   9  16     2265.19     2315.71     41.64 o 
   0  10  16     1274.58     1223.68     69.86 o 
   1  10  16     1772.85     1769.06     77.75 o 
   2  10  16     5036.14     4966.70    135.84 o 
   3  10  16      636.93      639.41     27.38 o 
   4  10  16      660.26      641.89     21.54 o 
   2   0  17      142.39      197.81      7.46 o 
   4   0  17     9121.17     8944.50    154.98 o 
   6   0  17     4551.12     4447.09    107.07 o 
   8   0  17     7652.87     7127.18    130.12 o 
  10   0  17     1398.56     1373.02     55.94 o 
   1   1  17      805.42      843.08     11.36 o 
   2   1  17     4146.05     4111.10     40.25 o 
   3   1  17     3742.17     3470.86     43.20 o 
   4   1  17     2690.30     2611.96     35.57 o 
   5   1  17     1062.54     1034.10     19.29 o 
   6   1  17     7827.80     7473.71     93.87 o 
   7   1  17      205.67      211.93      9.39 o 
   8   1  17     4436.42     4225.05     58.82 o 
   9   1  17      427.17      399.70     12.94 o 
  10   1  17     3281.29     3262.48     48.28 o 
  11   1  17     1239.53     1235.81     24.76 o 
   1   2  17      969.24      959.82     13.89 o 
   2   2  17      992.62      983.62     15.07 o 
   3   2  17      447.98      470.44     10.47 o 
   4   2  17      175.09      161.57      6.80 o 
   5   2  17      565.44      537.07     12.39 o 
   6   2  17     6077.82     5871.30     70.70 o 
   7   2  17      402.58      384.06     11.03 o 
   8   2  17     4139.26     4009.08     56.54 o 
   9   2  17      108.98      110.47     11.25 o 
  10   2  17     4838.78     4688.10     68.38 o 
  11   2  17      231.30      214.41     11.06 o 
   1   3  17       99.27      119.42      6.78 o 
   2   3  17      237.15      256.57      7.52 o 
   3   3  17     3691.03     3571.85     43.16 o 
   4   3  17     4065.14     3838.81     49.58 o 
   5   3  17      235.00      216.82      7.88 o 
   6   3  17     1877.88     1805.09     26.39 o 
   7   3  17      318.50      301.99     10.10 o 
   8   3  17     7040.10     6767.02     82.12 o 
   9   3  17     1579.55     1510.89     27.52 o 
  10   3  17     3116.54     2974.02     45.75 o 
   1   4  17     1176.93     1205.40     16.86 o 
   2   4  17     2967.82     2997.64     34.25 o 
   3   4  17      469.87      450.96     10.27 o 
   4   4  17     6779.59     6498.60     70.63 o 
   5   4  17      563.98      545.23     11.63 o 
   6   4  17     6484.45     6123.73     69.65 o 
   7   4  17      418.25      388.34     10.96 o 
   8   4  17     2731.83     2585.31     46.11 o 
   9   4  17      165.42      167.23      9.09 o 
  10   4  17     3119.78     3060.61     69.23 o 
   1   5  17      390.65      380.40      8.94 o 
   2   5  17     1506.52     1509.26     21.67 o 
   3   5  17     1284.67     1224.59     18.91 o 
   4   5  17     2717.98     2632.88     33.42 o 
   5   5  17      994.26      996.52     16.77 o 
   6   5  17     4706.84     4534.68     55.89 o 
   7   5  17      262.58      241.99      9.50 o 
   8   5  17      741.33      726.42     16.73 o 
   9   5  17       87.69       90.64      7.81 o 
  10   5  17     5114.12     4774.69     76.91 o 
   1   6  17      881.05      910.17     15.66 o 
   2   6  17      665.58      680.06     13.16 o 
   3   6  17      599.60      571.30     12.12 o 
   4   6  17     2750.37     2687.06     36.75 o 
   5   6  17      904.98      888.19     17.36 o 
   6   6  17      397.48      388.48     11.75 o 
   7   6  17     1615.53     1561.73     25.77 o 
   8   6  17     3379.64     3154.30     47.02 o 
   9   6  17     3741.66     3520.22     54.01 o 
   1   7  17      930.90      930.57     18.00 o 
   2   7  17      797.63      828.80     19.46 o 
   3   7  17      625.20      668.41     15.23 o 
   4   7  17     1502.14     1468.26     24.30 o 
   5   7  17       91.80       91.99      7.57 o 
   6   7  17     2405.39     2356.02     37.86 o 
   7   7  17     1176.23     1138.97     21.95 o 
   8   7  17     3396.64     3197.44     45.68 o 
   1   8  17     1939.98     1980.96     36.93 o 
   2   8  17      116.31      108.64      7.80 o 
   3   8  17      324.24      325.94     13.02 o 
   4   8  17      487.41      476.71     15.64 o 
   5   8  17     2341.94     2363.72     49.47 o 
   6   8  17     3963.03     3947.26     55.86 o 
   7   8  17     2142.28     2048.98     34.87 o 
   1   9  17     1456.86     1510.72     36.11 o 
   2   9  17      413.57      481.60     19.48 o 
   3   9  17      920.50      903.43     26.97 o 
   4   9  17     1914.23     1900.55     37.17 o 
   5   9  17      524.18      520.14     18.35 o 
   1  10  17       23.37       23.87     15.85 o 
   2  10  17       48.34       45.16     12.58 o 
   3  10  17     1375.21     1464.52     36.86 o 
   0   0  18    28685.01    29899.51   1047.17 o 
   2   0  18    16754.07    16843.47    223.40 o 
   4   0  18      755.48      728.02     23.29 o 
   6   0  18     2093.95     2075.26     46.59 o 
   8   0  18      552.32      530.21     24.33 o 
  10   0  18     1593.27     1508.31     99.27 o 
   0   1  18    22103.59    22564.76    386.36 o 
   1   1  18     2931.16     2998.95     29.65 o 
   2   1  18     2745.58     2839.39     35.49 o 
   3   1  18      620.50      588.83     12.10 o 
   4   1  18     2216.32     2205.13     31.21 o 
   5   1  18      601.54      588.67     14.58 o 
   6   1  18     1224.61     1211.77     22.86 o 
   7   1  18     1191.41     1159.82     22.41 o 
   8   1  18      824.48      826.11     25.37 o 
   9   1  18      835.60      807.05     24.79 o 
  10   1  18       57.36       59.19      7.68 o 
   0   2  18     2465.59     2645.78     45.77 o 
   1   2  18     1324.72     1375.75     17.15 o 
   2   2  18     5633.18     5621.98     63.83 o 
   3   2  18      473.33      490.31     11.09 o 
   4   2  18     6866.46     6588.28     74.43 o 
   5   2  18      705.27      670.80     14.51 o 
   6   2  18     1335.59     1327.72     22.30 o 
   7   2  18      144.21      147.45      8.60 o 
   8   2  18      380.66      380.10     12.75 o 
   9   2  18      741.75      731.98     19.98 o 
  10   2  18      140.40      149.31      9.78 o 
   0   3  18     6311.85     6460.90     92.14 o 
   1   3  18     2038.92     1926.56     24.98 o 
   2   3  18    10484.75    10374.38    112.45 o 
   3   3  18      488.95      483.56     11.20 o 
   4   3  18     2994.07     2837.82     36.74 o 
   5   3  18        5.52        4.30      4.11 o 
   6   3  18     1099.91     1075.93     18.67 o 
   7   3  18     3150.02     3032.07     41.92 o 
   8   3  18      828.03      823.88     18.87 o 
   9   3  18      354.53      340.30     12.83 o 
  10   3  18      997.18      972.41     21.89 o 
   0   4  18     8951.16     9264.70    131.87 o 
   1   4  18      206.71      201.79      6.81 o 
   2   4  18     2135.45     2166.93     31.44 o 
   3   4  18     1362.92     1379.46     20.35 o 
   4   4  18     4117.69     3994.52     46.39 o 
   5   4  18      716.19      679.70     14.08 o 
   6   4  18     1487.48     1427.79     22.58 o 
   7   4  18       86.96       79.10      6.50 o 
   8   4  18       26.56       34.81      5.81 o 
   9   4  18     2117.13     2001.14     45.26 o 
  10   4  18       28.11       24.66      7.21 o 
   0   5  18     2331.87     2511.37     46.42 o 
   1   5  18     2406.75     2545.06     30.29 o 
   2   5  18     8609.11     8752.66     92.17 o 
   3   5  18      473.71      482.61     11.08 o 
   4   5  18     4888.59     4686.83     53.76 o 
   5   5  18      984.31      978.63     16.97 o 
   6   5  18      248.78      252.82      9.76 o 
   7   5  18      628.21      620.68     15.44 o 
   8   5  18      128.44      141.35      8.89 o 
   9   5  18      999.75      982.41     23.62 o 
   0   6  18     2913.14     2955.03     52.94 o 
   1   6  18     2876.25     2914.52     38.52 o 
   2   6  18     5364.74     5458.95     61.28 o 
   3   6  18      530.77      591.15     12.53 o 
   4   6  18     3643.47     3583.84     46.69 o 
   5   6  18     1230.68     1214.18     21.53 o 
   6   6  18      437.55      438.42     12.25 o 
   7   6  18      750.38      712.01     16.10 o 
   8   6  18     1037.80      984.33     21.52 o 
   0   7  18     2501.35     2672.31     49.63 o 
   1   7  18      782.60      768.12     16.46 o 
   2   7  18     1477.14     1500.11     25.94 o 
   3   7  18      767.76      771.01     17.50 o 
   4   7  18     3766.79     3707.65     48.56 o 
   5   7  18     2157.51     2104.66     34.22 o 
   6   7  18     2101.64     2049.43     45.01 o 
   7   7  18      101.94       82.09      8.27 o 
   8   7  18       47.24       37.66     24.57 o 
   0   8  18     3406.89     3742.84     94.44 o 
   1   8  18     1010.95     1031.74     24.37 o 
   2   8  18     4836.01     4935.84     69.03 o 
   3   8  18      544.84      555.31     20.14 o 
   4   8  18     1956.77     1938.10     35.69 o 
   5   8  18     2966.80     2917.00     48.37 o 
   6   8  18      539.98      529.55     16.01 o 
   0   9  18     4405.42     4351.07    169.92 o 
   1   9  18     1377.07     1371.99     39.87 o 
   2   9  18     2492.48     2648.15     53.80 o 
   3   9  18      749.00      789.98     25.76 o 
   4   9  18     1109.50     1086.75     30.41 o 
   5   9  18      411.57      381.78     28.21 o 
   0  10  18     5398.90     5443.83    210.10 o 
   1  10  18     2105.91     2178.20     72.32 o 
   2   0  19     1031.93     1089.32     21.51 o 
   4   0  19      183.13      161.19     12.43 o 
   6   0  19     2694.14     2563.99     56.59 o 
   8   0  19     6390.69     6177.83    116.01 o 
  10   0  19     4576.83     4384.98    173.50 o 
   1   1  19     1188.94     1235.81     15.94 o 
   2   1  19     1251.45     1295.86     18.54 o 
   3   1  19     1694.49     1661.61     23.94 o 
   4   1  19     1087.99     1074.47     19.49 o 
   5   1  19      323.26      323.29     11.18 o 
   6   1  19     5405.26     5121.34     75.97 o 
   7   1  19      173.19      179.14      9.45 o 
   8   1  19     4663.93     4476.09     62.72 o 
   9   1  19     1059.14     1043.61     22.31 o 
  10   1  19     3317.19     3195.05     49.76 o 
   1   2  19     4985.40     5013.36     51.39 o 
   2   2  19     1956.21     2035.57     27.52 o 
   3   2  19      263.95      270.68      8.59 o 
   4   2  19     6175.70     6023.03     68.53 o 
   5   2  19      114.19      126.86      6.96 o 
   6   2  19     4150.13     3990.35     56.60 o 
   7   2  19      182.22      166.15      9.34 o 
   8   2  19     6745.16     6415.94     85.98 o 
   9   2  19       99.60      104.10      8.51 o 
  10   2  19      935.88      861.66     20.70 o 
   1   3  19      613.97      636.52     12.07 o 
   2   3  19     1323.98     1346.01     26.51 o 
   3   3  19      885.07      890.85     16.07 o 
   4   3  19     4957.92     4790.83     57.17 o 
   5   3  19     1208.75     1163.10     19.83 o 
   6   3  19     4249.08     4075.39     50.53 o 
   7   3  19      172.60      146.74      8.51 o 
   8   3  19     2494.28     2373.23     38.87 o 
   9   3  19       63.71       85.07      8.47 o 
  10   3  19     3956.11     3787.81     64.57 o 
   1   4  19      641.64      667.89     12.80 o 
   2   4  19      319.37      325.92      9.66 o 
   3   4  19      968.09      969.78     17.26 o 
   4   4  19     1131.38     1140.50     19.22 o 
   5   4  19      756.73      772.46     15.46 o 
   6   4  19     3987.00     3781.71     47.49 o 
   7   4  19       24.26       24.46      5.48 o 
   8   4  19     1653.65     1610.55     30.59 o 
   9   4  19     1032.00     1005.95     23.00 o 
   1   5  19     1273.11     1291.55     21.16 o 
   2   5  19       96.21      114.16      6.41 o 
   3   5  19       96.40       85.40      6.01 o 
   4   5  19     1356.11     1371.54     21.13 o 
   5   5  19      422.40      406.85     10.97 o 
   6   5  19      785.98      761.48     17.09 o 
   7   5  19      636.20      602.52     15.65 o 
   8   5  19     5121.08     4901.45     65.32 o 
   9   5  19      410.85      405.70     14.63 o 
   1   6  19       47.03       55.82      6.03 o 
   2   6  19     2394.52     2323.38     34.59 o 
   3   6  19      590.84      602.63     13.24 o 
   4   6  19     4362.00     4273.41     54.61 o 
   5   6  19      782.61      780.51     16.69 o 
   6   6  19     3150.21     3072.49     42.49 o 
   7   6  19      255.08      263.16     11.10 o 
   8   6  19     2221.47     2082.29     39.00 o 
   1   7  19       20.12       27.53      6.15 o 
   2   7  19     2274.95     2304.89     37.76 o 
   3   7  19     1059.59     1044.97     21.37 o 
   4   7  19     2248.86     2238.63     35.83 o 
   5   7  19      449.12      485.00     14.71 o 
   6   7  19     8173.33     8108.91    105.76 o 
   7   7  19     1186.30     1149.47     23.93 o 
   1   8  19      299.20      325.02     13.98 o 
   2   8  19      738.08      754.99     18.75 o 
   3   8  19      154.53      158.47     11.71 o 
   4   8  19      930.47      943.42     23.01 o 
   5   8  19      814.61      799.41     21.40 o 
   6   8  19      500.01      481.10     28.01 o 
   1   9  19       43.81       35.40     10.96 o 
   2   9  19       63.76       56.61     10.86 o 
   3   9  19       83.99       78.73     11.51 o 
   0   0  20    23118.74    24229.15    622.39 o 
   2   0  20    10098.31    10398.04    247.07 o 
   4   0  20     5028.10     4861.08    123.56 o 
   6   0  20      686.57      609.67     22.59 o 
   8   0  20     1586.63     1629.18     42.01 o 
  10   0  20     1424.11     1333.72     53.08 o 
   0   1  20     6602.42     7015.79    106.27 o 
   1   1  20       34.19       36.85      3.97 o 
   2   1  20     4777.39     4887.56     62.25 o 
   3   1  20      730.62      711.88     15.20 o 
   4   1  20     3094.84     3061.43     41.92 o 
   5   1  20      781.05      749.57     17.69 o 
   6   1  20     1660.52     1587.95     28.70 o 
   7   1  20      326.47      339.14     12.57 o 
   8   1  20      186.64      205.45     10.76 o 
   9   1  20      254.85      252.61     12.00 o 
  10   1  20      477.98      456.62     15.40 o 
   0   2  20     1159.08     1201.65     23.79 o 
   1   2  20     1002.11     1023.60     16.17 o 
   2   2  20     3687.95     3778.12     45.55 o 
   3   2  20     1283.31     1218.74     19.83 o 
   4   2  20     1319.39     1303.11     21.11 o 
   5   2  20      424.04      399.14     12.05 o 
   6   2  20     6099.29     5834.30     74.05 o 
   7   2  20      105.46       96.37      8.23 o 
   8   2  20     3049.27     2971.93     55.96 o 
   9   2  20      448.64      450.88     14.90 o 
   0   3  20     6971.99     7204.18    194.10 o 
   1   3  20      250.94      259.37      8.08 o 
   2   3  20     2474.54     2515.13     34.93 o 
   3   3  20      103.52       95.42      6.32 o 
   4   3  20     6666.32     6611.77     80.45 o 
   5   3  20      632.83      616.48     13.83 o 
   6   3  20     1079.31     1049.71     20.66 o 
   7   3  20        8.24        7.82      5.63 o 
   8   3  20      335.56      343.72     12.37 o 
   9   3  20      133.12      120.13      9.47 o 
   0   4  20     6571.35     6708.34    112.51 o 
   1   4  20      450.10      473.96     12.38 o 
   2   4  20     7704.54     7926.39     87.43 o 
   3   4  20      713.11      720.02     14.79 o 
   4   4  20     4041.96     3976.17     49.35 o 
   5   4  20       11.56       16.55      5.00 o 
   6   4  20       97.26      118.87      7.50 o 
   7   4  20      343.34      333.26     11.76 o 
   8   4  20      598.34      586.53     17.09 o 
   9   4  20      355.34      337.42     13.88 o 
   0   5  20     4629.58     4856.88    101.25 o 
   1   5  20      347.84      343.65     11.03 o 
   2   5  20     9831.80    10005.34    109.40 o 
   3   5  20     1779.40     1843.81     26.15 o 
   4   5  20     2273.87     2257.08     30.70 o 
   5   5  20      364.35      360.78     11.12 o 
   6   5  20      400.55      387.44     12.52 o 
   7   5  20       36.56       21.87      6.49 o 
   8   5  20      163.67      159.76     12.33 o 
   0   6  20     2195.10     2211.51     50.25 o 
   1   6  20      312.17      341.90     11.94 o 
   2   6  20     1543.73     1571.79     26.29 o 
   3   6  20      532.98      522.57     13.16 o 
   4   6  20     4836.26     4940.42     60.94 o 
   5   6  20     1522.70     1476.96     25.25 o 
   6   6  20     2076.10     2084.74     32.31 o 
   7   6  20      939.24      955.22     22.83 o 
   0   7  20     1543.10     1542.56     39.79 o 
   1   7  20     2356.20     2429.93     39.22 o 
   2   7  20      822.68      853.27     19.77 o 
   3   7  20      241.18      223.58     11.29 o 
   4   7  20     2100.80     2119.85     35.22 o 
   5   7  20       61.29       62.67      8.18 o 
   6   7  20     3521.43     3464.42     51.73 o 
   0   8  20     6118.12     6437.57    152.09 o 
   1   8  20     1956.83     1996.34     42.86 o 
   2   8  20     4857.58     5079.64     72.13 o 
   3   8  20      127.31      147.47     11.42 o 
   4   8  20      615.03      618.82     22.83 o 
   5   8  20      151.13      148.93     11.34 o 
   0   9  20     6358.22     6434.77    233.08 o 
   1   9  20     1116.21     1185.23     37.36 o 
   2   9  20     5571.53     5654.19    164.73 o 
   2   0  21     1883.82     1944.45     38.11 o 
   4   0  21     1893.71     1928.54     40.04 o 
   6   0  21     4502.84     4319.87     87.02 o 
   8   0  21     6432.68     6059.89    118.30 o 
   1   1  21      356.88      377.23      9.77 o 
   2   1  21      304.42      352.28      9.85 o 
   3   1  21     2042.92     1955.38     27.84 o 
   4   1  21     2182.65     2152.84     32.72 o 
   5   1  21      754.03      706.92     16.27 o 
   6   1  21     4065.34     3921.13     56.97 o 
   7   1  21      349.23      343.40     12.77 o 
   8   1  21     6534.81     6383.52     85.85 o 
   9   1  21      101.67       85.08      9.12 o 
   1   2  21      107.58      110.35      6.16 o 
   2   2  21     1777.55     1805.42     26.13 o 
   3   2  21      112.88      120.14      6.91 o 
   4   2  21     9300.76     9145.47    109.27 o 
   5   2  21      447.99      422.85     12.71 o 
   6   2  21     5325.47     5144.84     67.06 o 
   7   2  21      253.04      236.76     10.95 o 
   8   2  21     3505.72     3407.17     51.40 o 
   9   2  21      211.69      225.95     14.90 o 
   1   3  21      132.12      138.46      7.04 o 
   2   3  21     1384.10     1349.39     28.20 o 
   3   3  21      463.28      478.62     11.96 o 
   4   3  21     1898.80     1875.52     27.74 o 
   5   3  21       82.02       82.02      7.35 o 
   6   3  21     6419.58     6241.45     84.38 o 
   7   3  21      490.44      506.89     14.53 o 
   8   3  21     1706.41     1605.41     28.64 o 
   9   3  21       35.84       17.07      7.11 o 
   1   4  21      331.05      339.25     10.76 o 
   2   4  21      568.47      600.16     13.54 o 
   3   4  21      617.35      609.78     13.78 o 
   4   4  21     1671.66     1659.09     25.71 o 
   5   4  21      628.44      643.46     14.61 o 
   6   4  21      314.72      287.39     11.13 o 
   7   4  21       44.97       47.90      7.08 o 
   8   4  21     4590.97     4463.40     66.09 o 
   1   5  21       62.11       84.25      6.89 o 
   2   5  21       89.18      102.36      7.35 o 
   3   5  21     1214.27     1246.54     21.26 o 
   4   5  21     1007.81     1003.99     18.69 o 
   5   5  21      131.67      127.13      7.97 o 
   6   5  21     1078.06     1048.99     21.67 o 
   7   5  21      151.54      142.14     10.28 o 
   1   6  21     1437.64     1442.90     25.04 o 
   2   6  21      584.08      624.59     15.35 o 
   3   6  21       26.57       22.71      6.09 o 
   4   6  21     1734.87     1727.28     28.14 o 
   5   6  21     1839.84     1836.23     29.82 o 
   6   6  21     5824.12     5553.89     93.52 o 
   7   6  21     1865.38     1798.01     34.27 o 
   1   7  21      535.89      538.21     17.22 o 
   2   7  21     2243.24     2358.40     38.99 o 
   3   7  21      176.95      186.25     10.82 o 
   4   7  21     4470.12     4577.78     67.26 o 
   5   7  21      512.00      504.19     17.13 o 
   1   8  21      486.12      499.70     19.37 o 
   2   8  21      378.28      427.24     16.61 o 
   3   8  21      933.49      969.58     25.60 o 
   4   8  21      373.56      359.38     18.31 o 
   0   0  22     5357.62     5430.16    180.74 o 
   2   0  22     4801.81     4956.83    124.17 o 
   4   0  22     5873.12     5785.39    104.76 o 
   6   0  22     1842.75     1813.13     45.92 o 
   8   0  22      434.29      385.40     22.93 o 
   0   1  22     5831.08     6238.78    115.37 o 
   1   1  22     2726.21     2817.34     43.80 o 
   2   1  22     6103.66     6279.08     99.40 o 
   3   1  22     1079.49     1102.14     19.16 o 
   4   1  22     2072.94     2075.30     39.54 o 
   5   1  22     1886.07     1781.68     29.57 o 
   6   1  22     1280.47     1254.53     29.10 o 
   7   1  22     1170.70     1174.97     25.08 o 
   8   1  22       84.48       88.30      9.04 o 
   0   2  22     6124.96     6098.37    167.13 o 
   1   2  22       57.70       70.08      6.63 o 
   2   2  22     3468.71     3609.21     47.72 o 
   3   2  22      988.70      981.04     19.34 o 
   4   2  22     2230.62     2333.75     34.80 o 
   5   2  22      145.13      136.30      8.62 o 
   6   2  22     1460.94     1396.11     25.52 o 
   7   2  22      444.31      431.07     13.85 o 
   8   2  22      622.65      626.11     16.87 o 
   0   3  22     3539.00     3675.37     95.18 o 
   1   3  22      743.39      784.19     16.55 o 
   2   3  22     2717.16     2797.22     52.58 o 
   3   3  22      274.41      280.77      9.87 o 
   4   3  22     3821.81     3855.48     52.24 o 
   5   3  22       96.95       89.23      7.71 o 
   6   3  22     1043.46     1008.17     23.40 o 
   7   3  22     1094.42     1073.65     22.25 o 
   8   3  22      402.12      412.70     13.93 o 
   0   4  22     3344.02     3373.07     70.59 o 
   1   4  22      361.73      377.85     11.70 o 
   2   4  22     9590.31     9578.83    114.42 o 
   3   4  22     1004.62     1032.84     18.95 o 
   4   4  22     1054.74     1055.63     19.58 o 
   5   4  22     1656.45     1617.01     27.92 o 
   6   4  22      239.41      229.31     10.78 o 
   7   4  22      472.61      462.50     14.50 o 
   0   5  22     9046.78     9085.14    271.21 o 
   1   5  22      206.55      207.03      9.51 o 
   2   5  22     2865.63     2953.99     41.87 o 
   3   5  22      957.66      997.43     20.76 o 
   4   5  22     5218.56     5240.76     63.13 o 
   5   5  22      323.73      319.93     11.14 o 
   6   5  22      411.92      406.17     14.98 o 
   7   5  22      877.73      833.01     21.53 o 
   0   6  22     2062.44     2195.62     56.88 o 
   1   6  22      190.24      198.58     13.68 o 
   2   6  22     1664.95     1724.33     28.72 o 
   3   6  22     1082.90     1092.13     23.93 o 
   4   6  22     1837.36     1870.01     34.00 o 
   5   6  22      928.86      939.80     20.86 o 
   6   6  22     2419.76     2435.14     41.54 o 
   0   7  22     1462.96     1552.48     42.89 o 
   1   7  22     1417.75     1437.70     30.59 o 
   2   7  22     4233.08     4360.45     63.63 o 
   3   7  22      946.52      969.98     22.72 o 
   4   7  22      412.00      436.33     19.89 o 
   0   8  22     7889.26     8218.71    190.14 o 
   1   8  22     3694.39     3829.57     83.25 o 
   2   8  22     1540.90     1614.15     38.09 o 
   2   0  23     1671.20     1700.08     73.03 o 
   4   0  23     3436.02     3377.76     75.16 o 
   6   0  23     2892.98     2755.79    113.62 o 
   8   0  23     3840.94     3681.18     81.33 o 
   1   1  23      465.76      503.55     12.98 o 
   2   1  23     1809.45     1935.31     29.94 o 
   3   1  23     3153.72     3183.93     49.66 o 
   4   1  23     2202.61     2181.43     31.75 o 
   5   1  23     2101.86     2109.19     33.48 o 
   6   1  23     2320.01     2232.13     38.22 o 
   7   1  23      581.96      576.56     17.55 o 
   8   1  23     2900.52     2805.22     45.87 o 
   1   2  23      331.20      357.82     10.94 o 
   2   2  23     1253.67     1300.33     29.53 o 
   3   2  23      563.12      527.76     14.06 o 
   4   2  23      921.29      916.71     19.34 o 
   5   2  23      214.70      213.90     10.53 o 
   6   2  23     3750.88     3533.74     49.90 o 
   7   2  23      400.98      376.64     13.46 o 
   8   2  23     2217.57     2210.24     36.07 o 
   1   3  23      128.46      116.21      7.55 o 
   2   3  23      769.68      794.14     17.23 o 
   3   3  23      215.34      224.94      9.95 o 
   4   3  23     2170.73     2153.34     34.02 o 
   5   3  23     1390.90     1435.49     26.03 o 
   6   3  23     1548.97     1496.21     27.36 o 
   7   3  23      528.54      527.77     15.56 o 
   1   4  23     1161.05     1212.21     22.28 o 
   2   4  23      615.20      634.94     15.47 o 
   3   4  23      149.38      157.09      8.41 o 
   4   4  23     3462.94     3489.22     48.75 o 
   5   4  23      936.70      926.16     20.13 o 
   6   4  23     1529.98     1505.64     27.53 o 
   7   4  23      186.97      173.57     11.49 o 
   1   5  23      721.54      761.98     18.51 o 
   2   5  23      519.58      557.04     14.83 o 
   3   5  23      370.87      379.12     12.50 o 
   4   5  23     1132.25     1152.98     21.20 o 
   5   5  23     1517.09     1520.45     30.06 o 
   6   5  23     7204.15     6914.86    104.54 o 
   1   6  23      114.33      127.59      9.21 o 
   2   6  23      500.65      521.78     14.68 o 
   3   6  23     2172.62     2222.49     45.58 o 
   4   6  23      848.61      845.49     24.25 o 
   5   6  23      977.22      955.41     23.26 o 
   1   7  23      166.43      186.66     12.00 o 
   2   7  23      194.01      193.18     12.46 o 
   3   7  23      720.98      736.18     19.90 o 
   0   0  24     1548.85     1580.05     71.88 o 
   2   0  24     3468.13     3493.31     89.13 o 
   4   0  24     1398.24     1443.34     33.96 o 
   6   0  24     3697.12     3694.70     69.85 o 
   0   1  24     6664.13     6486.82    186.53 o 
   1   1  24      424.73      440.81     16.07 o 
   2   1  24     3900.36     4032.53     61.86 o 
   3   1  24      370.49      402.23     12.61 o 
   4   1  24     2079.47     2183.16     32.14 o 
   5   1  24      555.27      565.22     15.50 o 
   6   1  24      819.35      821.49     19.64 o 
   7   1  24      685.33      678.77     17.91 o 
   0   2  24     9084.02     9350.49    358.78 o 
   1   2  24       55.53       47.99      8.49 o 
   2   2  24     5886.94     5980.74    145.03 o 
   3   2  24      238.95      244.84     10.59 o 
   4   2  24     3774.30     3731.85     51.71 o 
   5   2  24      107.49       99.28      8.28 o 
   6   2  24       12.99       14.78      6.69 o 
   7   2  24      636.74      619.60     17.17 o 
   0   3  24     5442.98     5695.62    199.23 o 
   1   3  24       30.56       28.17      6.43 o 
   2   3  24     6438.96     6660.29    141.28 o 
   3   3  24     1726.20     1725.32     28.99 o 
   4   3  24     1491.15     1497.19     26.74 o 
   5   3  24      369.98      394.78     13.26 o 
   6   3  24      690.05      653.46     17.42 o 
   0   4  24     3440.16     3449.22     72.77 o 
   1   4  24      942.79      978.56     22.45 o 
   2   4  24     2157.30     2194.74     34.30 o 
   3   4  24      251.52      255.33     11.74 o 
   4   4  24     1801.09     1847.72     31.10 o 
   5   4  24      194.15      209.69     10.96 o 
   6   4  24     1783.93     1754.82     30.91 o 
   0   5  24     3908.82     3910.06    111.31 o 
   1   5  24      174.57      170.01     10.02 o 
   2   5  24     1189.92     1203.92     23.24 o 
   3   5  24      485.39      484.22     14.34 o 
   4   5  24     2249.92     2217.21     38.31 o 
   5   5  24      864.52      836.14     21.65 o 
   0   6  24     5292.15     5558.21    124.85 o 
   1   6  24      541.13      537.99     16.26 o 
   2   6  24     5017.90     5111.19     80.44 o 
   3   6  24      607.17      643.32     18.35 o 
   4   6  24     1160.77     1100.39     61.56 o 
   0   7  24     5781.84     6078.51    302.48 o 
   2   0  25     2354.99     2486.51     69.17 o 
   4   0  25     8278.52     8592.38    186.32 o 
   6   0  25     4576.16     4452.11    110.62 o 
   1   1  25       10.18       19.69      7.44 o 
   2   1  25     1290.48     1365.42     29.17 o 
   3   1  25      666.13      682.62     16.74 o 
   4   1  25     1426.05     1465.84     26.65 o 
   5   1  25      624.37      611.17     16.53 o 
   6   1  25     2472.57     2449.69     39.00 o 
   1   2  25      522.54      540.83     16.96 o 
   2   2  25      127.38      186.68     12.67 o 
   3   2  25      104.57      118.52      8.56 o 
   4   2  25       70.80       98.01      8.25 o 
   5   2  25      133.45      114.32      9.09 o 
   6   2  25     1270.65     1286.80     25.26 o 
   1   3  25      278.65      294.58     13.16 o 
   2   3  25       73.24       90.15      9.27 o 
   3   3  25       50.77       56.96      7.76 o 
   4   3  25     1860.42     1877.23     31.48 o 
   5   3  25      181.12      185.10     10.58 o 
   6   3  25     2149.85     2073.38     93.43 o 
   1   4  25        4.97        5.75      5.91 o 
   2   4  25      944.98      963.51     22.00 o 
   3   4  25     1402.03     1337.61     27.28 o 
   4   4  25     1774.89     1776.14     33.28 o 
   5   4  25      329.25      339.11     13.08 o 
   1   5  25      879.26      907.91     21.32 o 
   2   5  25     2013.78     2147.93     40.31 o 
   3   5  25       24.63       22.36      7.37 o 
   4   5  25     3735.34     3844.68     63.85 o 
   1   6  25      663.02      714.10     19.10 o 
   0   0  26     1175.24     1123.12     58.71 o 
   2   0  26     1075.13     1155.06     91.13 o 
   4   0  26     3303.05     3417.64     75.37 o 
   0   1  26     3276.23     3290.43     88.48 o 
   1   1  26        4.94       -6.91      6.91 o 
   2   1  26     3785.89     3646.59     98.09 o 
   3   1  26     1080.03     1070.97     23.93 o 
   4   1  26     3297.85     3224.82     58.96 o 
   5   1  26      516.02      506.41     15.52 o 
   0   2  26     6249.93     6324.51    151.12 o 
   1   2  26      139.07      144.24     12.34 o 
   2   2  26     6924.28     6972.82    276.90 o 
   3   2  26      320.25      334.13     13.59 o 
   4   2  26     2093.93     2119.85     38.04 o 
   5   2  26     1029.35     1050.47     22.51 o 
   0   3  26     1909.46     1958.98     85.97 o 
   1   3  26      446.35      451.18     16.23 o 
   2   3  26     2768.14     2854.78    105.67 o 
   3   3  26       52.95       48.13      8.07 o 
   4   3  26     2597.09     2678.35     53.59 o 
   0   4  26     5056.67     5188.75    267.84 o 
   1   4  26      102.26       90.77      9.47 o 
   2   4  26      903.13      957.62     33.17 o 
   3   4  26      507.01      513.46     16.46 o 
   0   5  26     1196.95     1263.05     59.43 o 
   1   5  26      886.20      908.07     22.06 o 
   2   5  26     3560.20     3609.03     79.11 o 
   2   0  27     2666.46     2660.90     76.98 o 
   4   0  27     2693.51     2730.55     64.84 o 
   1   1  27      314.08      292.03     15.53 o 
   2   1  27      250.40      307.29     15.74 o 
   3   1  27     1388.90     1388.83     35.46 o 
   4   1  27     2038.05     2056.20     40.85 o 
   1   2  27      110.67      117.43     11.69 o 
   2   2  27       84.81      136.15     22.71 o 
   3   2  27       34.06       37.24      9.52 o 
   4   2  27     1441.01     1523.52     72.55 o 
   1   3  27      616.69      622.78     21.88 o 
   2   3  27      343.87      385.11     15.50 o 
   3   3  27      218.42      207.78     15.48 o 
   1   4  27      680.27      682.03     20.49 o 
   2   0  28     2990.63     3123.18    107.31 o 
   0   1  28     2159.40     2114.90     92.09 o 
   1   1  28     1040.45     1044.19     29.66 o 
   2   1  28     4202.98     4063.65     88.57 o 
   0   2  28     2783.24     2640.67     88.69 o 
   1   2  28      139.06      136.19     12.67 o 
                                                 
